# Supplementary material for: Flagellar dynamics reveal fluctuations and kinetic limit in the Escherichia coli chemotaxis network
Source: Sci Rep. 2023 Dec 21;13:22891. doi: 10.1038/s41598-023-49784-w (PMC10739816; doi:10.1038/s41598-023-49784-w)
Supplement: Supplementary file 2 — Supplementary Information 2. [file 41598_2023_49784_MOESM2_ESM.xlsx]

## Sheet: Unstim wt, N = 2
Unstimulated Wild type cells, N = 2				n = normal flagellar waveform, marked ccw for analysis
				s = semicoiled flagellar waveform, c = curly, semicoiled flagellar waveform, marked cw for analysis
				p = paused, m = mixed, marked cw for analysis
				u = unknown, marked cw for analysis
Cell ID	Flagellum 1	Flagellum 2	Time
110528_17	p	n	1.2
	p	n	1.3
	m	n	1.4
	s	n	1.5
	s	n	1.6
	s	n	1.7
	m	n	1.8
	m	m	1.9
	m	m	2
	n	s	2.1
	n	s	2.2
	n	m	2.3
	n	m	2.4
	m	n	2.5
	s	n	2.6
	m	m	2.7
	s	c	2.8
	s	c	2.9
	s	c	3
	s	c	3.1
	s	c	3.2
	s	c	3.3
	s	n	3.4
	s	n	3.5
	m	n	3.6
	n	m	3.7
	n	s	3.8
	n	m	3.9
	n	n	4
	n	n	4.1
	n	n	4.2
	n	n	4.3
	n	n	4.4
	n	n	4.5
	n	n	4.6
	n	n	4.7
	n	n	4.8
	n	n	4.9
	n	n	5
	n	n	5.1
	n	n	5.2
	n	n	5.3
	n	n	5.4
	n	n	5.5
	n	n	5.6
	n	n	5.7
	n	n	5.8
	n	n	5.9
	n	n	6
	n	n	6.1
	n	n	6.2
	n	n	6.3
	n	n	6.4
	n	n	6.5
	p	p	6.6
	p	p	6.7
	m	m	6.8
	c	s	6.9
	c	s	7
	c	s	7.1
	n	n	7.2
	n	n	7.3
	n	n	7.4
	n	n	7.5
	n	n	7.6
	n	n	7.7
	n	n	7.8
	n	n	7.9
	n	n	8
	n	n	8.1
	n	n	8.2
	n	n	8.3
	n	n	8.4
	n	n	8.5
	n	n	8.6
	n	n	8.7
	m	m	8.8
	u	s	8.9
	s	s	9
	s	s	9.1
	m	c	9.2
	u	u	9.3
	u	u	9.4
	u	u	9.5
	u	u	9.6
	u	u	9.7
	n	n	9.8
Cell ID	Flagellum 1	Flagellum 2	Time
120613_20	n	n	1.1
	n	n	1.2
	n	n	1.3
	n	n	1.4
	n	n	1.5
	n	n	1.6
	n	n	1.7
	n	n	1.8
	n	n	1.9
	n	n	2
	n	n	2.1
	n	n	2.2
	n	n	2.3
	n	n	2.4
	n	n	2.5
	n	n	2.6
	n	n	2.7
	n	n	2.8
	n	n	2.9
	n	n	3
	n	n	3.1
	n	n	3.2
	n	n	3.3
	n	n	3.4
	n	n	3.5
	n	n	3.6
	n	n	3.7
	n	n	3.8
	n	n	3.9
	n	n	4
	n	n	4.1
	n	n	4.2
	n	n	4.3
	n	n	4.4
	n	n	4.5
	n	n	4.6
	n	n	4.7
	n	n	4.8
	n	n	4.9
	n	n	5
	n	n	5.1
	n	n	5.2
	n	n	5.3
	n	n	5.4
	n	n	5.5
	n	n	5.6
	n	n	5.7
	n	n	5.8
	n	n	5.9
	n	n	6
	n	n	6.1
	n	n	6.2
	n	n	6.3
	n	n	6.4
	n	n	6.5
	n	n	6.6
	n	n	6.7
	n	n	6.8
	n	n	6.9
	n	n	7
	n	n	7.1
	n	n	7.2
	n	n	7.3
	n	n	7.4
	n	n	7.5
	n	n	7.6
	n	n	7.7
	n	n	7.8
	n	n	7.9
	n	n	8
	n	n	8.1
	n	n	8.2
	n	n	8.3
	n	n	8.4
	n	n	8.5
	n	n	8.6
	n	n	8.7
	n	n	8.8
	n	n	8.9
	n	n	9
	n	n	9.1
	m	n	9.2
	m	n	9.3
	s	n	9.4
	s	n	9.5
	s	n	9.6
	s	n	9.7
	s	n	9.8
	s	n	9.9
	s	n	10
	s	n	10.1
	m	n	10.2
	n	n	10.3
	n	n	10.4
	n	n	11.2
Cell ID	Flagellum 1	Flagellum 2	Time
120620_08	n	n	1.7
	n	n	1.8
	n	n	1.9
	n	n	2
	n	n	2.1
	n	n	2.2
	n	n	2.3
	n	n	2.4
	n	n	2.5
	n	n	2.6
	n	n	2.7
	n	n	2.8
	n	n	2.9
	n	n	3
	u	n	3.1
	u	n	3.2
	u	n	3.3
	u	n	3.4
	u	m	3.5
	u	s	3.6
	u	s	3.7
	u	s	3.8
	n	n	3.9
	n	n	4
	n	n	4.1
	n	n	4.2
	n	n	4.3
	n	n	4.4
	n	n	4.5
	n	p	4.6
	n	n	4.7
	n	n	4.8
	n	n	4.9
	n	n	5
	n	n	5.1
	n	n	5.2
	n	n	5.3
	n	n	5.4
	n	n	5.5
	n	n	5.6
	n	m	5.7
	m	m	5.8
	u	s	5.9
	u	m	6
	u	m	6.1
	n	n	6.2
	n	n	6.3
	n	n	6.4
	n	n	6.5
	n	n	6.6
	n	n	6.7
	n	n	6.8
	n	n	6.9
	n	n	7
	n	n	7.1
	n	n	7.2
	n	n	7.3
	n	n	7.4
	n	n	7.5
	n	n	7.6
	n	n	7.7
	n	n	7.8
	n	n	7.9
	n	n	8
	n	n	8.1
	n	n	8.2
	n	n	8.3
	n	n	8.4
	n	n	8.5
	n	n	8.6
	n	n	8.7
	n	n	8.8
	n	n	8.9
	n	n	9
	n	n	9.1
	n	n	9.2
	n	n	9.3
	n	n	9.4
	n	n	9.5
	n	n	9.6
	n	n	9.7
	n	n	9.8
	n	n	9.9
	n	n	10
	n	n	10.1
	n	n	10.2
	n	n	10.3
	n	n	10.4
	n	n	10.5
	n	n	10.6
	n	n	10.7
	n	n	10.8
	n	n	10.9
	n	n	11
	n	n	11.1
	n	n	11.2
	n	n	11.3
	n	n	11.4
	n	n	11.5
	n	n	11.6
	n	n	11.7
	n	n	11.8
	n	n	11.9
	n	n	12
Cell ID	Flagellum 1	Flagellum 2	Time
120622_15	s	n	2.8
	s	n	2.9
	s	n	3
	s	n	3.1
	m	n	3.2
	n	n	3.3
	p	n	3.4
	n	n	3.5
	n	n	3.6
	n	n	3.7
	n	n	3.8
	n	n	3.9
	n	n	4
	n	n	4.1
	n	n	4.2
	n	n	4.3
	n	n	4.4
	n	n	4.5
	n	n	4.6
	n	m	4.7
	n	s	4.8
	n	s	4.9
	n	m	5
	n	n	5.1
	n	n	5.2
	n	n	5.3
	n	n	5.4
	n	n	5.5
	n	n	5.6
	n	n	5.7
	n	n	5.8
	n	n	5.9
	n	n	6
	n	n	6.1
	n	n	6.2
	n	n	6.3
	n	n	6.4
	n	n	6.5
	n	n	6.6
	n	n	6.7
	n	n	6.8
	n	n	6.9
	n	p	7
	n	n	7.1
	n	n	7.2
	n	n	7.3
	n	n	7.4
	n	n	7.5
	n	n	7.6
	n	n	7.7
	n	n	7.8
	n	n	7.9
	n	n	8
	n	n	8.1
	n	n	8.2
	n	n	8.3
	n	n	8.4
	n	n	8.5
	n	n	8.6
	n	n	8.7
	n	n	8.8
	n	n	8.9
	n	n	9
	n	n	9.1
	n	n	9.2
	n	n	9.3
	n	n	9.4
	n	n	9.5
	n	n	9.6
	n	n	9.7
	n	n	9.8
	n	m	9.9
	n	s	10
	n	s	10.1
	n	s	10.2
	n	s	10.3
	n	c	10.4
	n	m	10.5
	m	n	10.6
	s	n	10.7
	s	n	10.8
	m	n	10.9
	n	n	11
	n	n	11.1
	n	n	11.2
	n	n	11.3
	n	n	11.4
	n	n	11.5
	n	n	11.6
	n	n	11.7
	n	n	11.8
	n	n	11.9
	n	n	12
	n	n	12.1
	n	n	12.2
	n	n	12.3
	n	n	12.4
	n	n	12.5
	n	n	12.6
	n	n	12.7
	n	n	12.8
	n	n	12.9
	n	n	13
Cell ID	Flagellum 1	Flagellum 2	Time
121209_015	n	n	6.9
	n	n	7
	n	n	7.1
	n	n	7.2
	n	n	7.3
	n	n	7.4
	n	n	7.5
	n	n	7.6
	n	n	7.7
	n	n	7.8
	n	n	7.9
	n	n	8
	n	n	8.1
	n	n	8.2
	n	n	8.3
	n	n	8.4
	n	n	8.5
	n	n	8.6
	n	n	8.7
	n	n	8.8
	n	n	8.9
	n	n	9
	n	n	9.1
	n	n	9.2
	n	n	9.3
	n	n	9.4
	n	n	9.5
	n	n	9.6
	n	n	9.7
	n	n	9.8
	n	n	9.9
	n	n	10
	n	n	10.1
	n	n	10.2
	n	n	10.3
	n	n	10.4
	n	n	10.5
	n	n	10.6
	n	n	10.7
	n	n	10.8
	n	n	10.9
	n	n	11
	n	n	11.1
	n	m	11.2
	n	m	11.3
	n	m	11.4
	n	m/s	11.5
	n	s	11.6
	n	s	11.7
	n	s	11.8
	n	s	11.9
	n	n	12
	n	n	12.1
	n	n	12.2
	n	n	12.3
Cell ID	Flagellum 1	Flagellum 2	Time
121209_020	u/c	u/c	12.9
	u/c	u/c	13
	u/c	u/c	13.1
	u/c	u/c	13.2
	u/c	u/c	13.3
	u/c	u/c	13.4
	u	n	13.5
	u	n	13.6
	n	n	13.7
	n	n	13.8
	n	n	13.9
	n	n	14
	n	n	14.1
	n	n	14.2
	n	n	14.3
	n	n	14.4
	n	n	14.5
	n	n	14.6
	n	n	14.7
	n	n	14.8
	n	n	14.9
	n	n	15
	n	n	15.1
	n	n	15.2
	n	n	15.3
	n	n	15.4
	n	n	15.5
	n	n	15.6
	n	n	15.7
	n	n	15.8
	n	n	15.9
	n	n	16
	n	n	16.1
	n	n	16.2
	n	n	16.3
	n	n	16.4
	n	n	16.5
	n	n	16.6
	n	n	16.7
	n	n	16.8
	n	n	16.9
	n	n	17
	n	n	17.1
	n	n	17.2
	n	n	17.3
	n	n	17.4
	n	n	17.5
	n	n	17.6
	n	n	17.7
	n	n	17.8
	n	n	17.9
	n	n	18
	n	n	18.1
	n	n	18.2
	n	n	18.3
	n	n	18.4
	n	n	18.5
	n	n	18.6
	m	n	18.7
	m/s	n	18.8
	n	n	18.9
	n	n	19
	n	n	19.1
	n	n	19.2
	n	n	19.3
	n	n	19.4
	n	n	19.5
	n	n	19.6
	n	n	19.7
	n	n	19.8
	n	n	19.9
	n	n	20
	n	n	20.1
	n	n	20.2
	n	n	20.3
	n	n	20.4
	n	n	20.5
	n	n	20.6
	n	n	20.7
	n	n	20.8
	n	n	20.9
	n	n	21
	n	n	21.1
	n	n	21.2
	n	n	21.3
	n	n	21.4
	n	n	21.5
	n	n	21.6
	n	n	21.7
	n	n	21.8
	n	n	21.9
	n	n	22
	s	n	22.1
	c	n	22.2
	c	n	22.3
	n	n	22.4
	n	n	22.5
	n	n	22.6
	m	n	22.7
	s	n	22.8
	s	n	22.9
	s	n	23
	s	n	23.1
	s	n	23.2
	m	n	23.3
	n	n	23.4
	n	n	23.5
	n	n	23.6
	n	n	23.7
	n	n	23.8
	n	n	23.9
	n	n	24
	n	n	24.1
	n	n	24.2
	n	n	24.3
	n	n	24.4
	n	n	24.5
	n	n	24.6
	n	n	24.7
	n	n	24.8
	n	n	24.9
	n	n	25
	n	n	25.1
	n	n	25.2
	n	n	25.3
	n	n	25.4
	n	n	25.5
	n	n	25.6
	n	n	25.7
	n	n	25.8
	n	n	25.9
	n	n	26
	n	n	26.1
	n	n	26.2
	n	n	26.3
	n	n	26.4
	n	n	26.5
	n	n	26.6
	n	n	26.7
	n	n	26.8
	n	n	26.9
	n	n	27
	n	n	27.1
	n	n	27.2
	n	n	27.3
	n	n	27.4
	n	n	27.5
	n	n	27.6
	n	n	27.7
	n	n	27.8
	n	n	27.9
	s	n	28
	c	n	28.1
	c	n	28.2
	c	n	28.3
	c	n	28.4
	c	n	28.5
	c	n	28.6
	c	m	28.7
	c	s	28.8
	c	s	28.9
	c	s	29
	c	c	29.1
	c	u	29.2
	c	u	29.3
	c	n	29.4
	c	n	29.5
	c	n	29.6
	c	n	29.7
	m	n	29.8
	n	n	29.9
	n	n	30
	n	n	30.1
	s	n	30.2
	s	n	30.3
	s	n	30.4
	s	n	30.5
	u	n	30.6
	m	n	30.7
	n	n	30.8
	n	n	30.9
	n	n	31
	n	n	31.1
	n	n	31.2
	n	n	31.3
	n	n	31.4
	n	n	31.5
	n	n	31.6
	n	n	31.7
	n	n	31.8
	n	n	31.9
	m	n	32
	s	n	32.1
	m	n	32.2
	n	n	32.3
	n	n	32.4
	n	n	32.5
	n	n	32.6
	n	n	32.7
	n	n	32.8
	m	n	32.9
	s	n	33
	s	n	33.1
	s	n	33.2
	m	n	33.3
	n	n	33.4
	n	n	33.5
	n	n	33.6
	n	n	33.7
	n	n	33.8
	n	n	33.9
	n	n	34
	n	n	34.1
	n	n	34.2
	n	n	34.3
	n	n	34.4
	n	n	34.5
	n	n	34.6
	n	n	34.7
	n	n	34.8
	m	n	34.9
	s	n	35
	s	s	35.1
	s	s	35.2
	n	n	35.3
	n	n	35.4
	n	n	35.5
	n	n	35.6
	n	n	35.7
	n	n	35.8
	n	n	35.9
	n	n	36
	m	n	36.1
	s	n	36.2
	s	n	36.3
	s	n	36.4
	u	n	36.5
	c	n	36.6
	c	n	36.7
	c	n	36.8
	c	n	36.9
	n	n	37
	n	n	37.1
	n	n	37.2
	n	n	37.3
	n	n	37.4
	n	n	37.5
	n	n	37.6
	n	n	37.7
	n	n	37.8
	n	n	37.9
	n	n	38
	n	n	38.1
	n	n	38.2
	n	n	38.3
	m	n	38.4
	m	n	38.5
	s	n	38.6
	s	n	38.7
	s	n	38.8
	m	n	38.9
	n	n	39
	n	n	39.1
	n	n	39.2
	n	n	39.3
	n	n	39.4
	n	n	39.5
	n	n	39.6
	n	n	39.7
	n	n	39.8
	n	n	39.9
	n	n	40
	n	n	40.1
	n	n	40.2
	n	n	40.3
	n	n	40.4
	n	n	40.5
	n	n	40.6
	n	n	40.7
	n	n	40.8
	n	n	40.9
	n	n	41
	n	n	41.1
	n	n	41.2
	n	n	41.3
	n	n	41.4
	n	n	41.5
	n	n	41.6
	n	n	41.7
	n	n	41.8
	n	n	41.9
	n	n	42
	n	n	42.1
	n	n	42.2
	n	n	42.3
	n	n	42.4
	n	n	42.5
	n	n	42.6
	n	n	42.7
	n	n	42.8
	n	n	42.9
	n	n	43
	n	n	43.1
	n	n	43.2
	n	n	43.3
	n	n	43.4
	n	n	43.5
	n	n	43.6
	n	n	43.7
	n	n	43.8
	n	n	43.9
	n	n	44
	n	n	44.1
	n	n	44.2
	n	n	44.3
	n	n	44.4
	n	n	44.5
	n	n	44.6
	n	n	44.7
	n	n	44.8
	n	n	44.9
	n	n	45
	n	n	45.1
	n	n	45.2
	n	n	45.3
	n	n	45.4
	n	n	45.5
	n	n	45.6
	n	n	45.7
	n	n	45.8
	n	n	45.9
	n	n	46
	n	n	46.1
	n	n	46.2
	n	n	46.3
	n	n	46.4
	n	n	46.5
	n	n	46.6
	n	n	46.7
	n	n	46.8
	n	n	46.9
	n	n	47
	n	n	47.1
	n	n	47.2
	n	n	47.3
	n	n	47.4
	n	n	47.5
	n	n	47.6
	n	n	47.7
	n	n	47.8
	n	n	47.9
	n	n	48
	n	n	48.1
	n	n	48.2
	n	n	48.3
	n	n	48.4
	n	n	48.5
	n	n	48.6
	n	n	48.7
	n	n	48.8
	n	n	48.9
	m	n	49
	s	n	49.1
	s	n	49.2
	s	n	49.3
	n	n	49.4
	m	n	49.5
	s	n	49.6
	m	n	49.7
	n	n	49.8
	n	n	49.9
	n	n	50
	n	n	50.1
	n	n	50.2
	n	n	50.3
	n	n	50.4
	n	n	50.5
	n	n	50.6
	n	n	50.7
	n	n	50.8
	n	n	50.9
	n	n	51
	n	n	51.1
	n	n	51.2
	n	n	51.3
	n	n	51.4
	n	n	51.5
	n	n	51.6
	n	n	51.7
	n	n	51.8
	n	n	51.9
	n	n	52
	n	n	52.1
	n	n	52.2
	n	n	52.3
	n	n	52.4
	n	n	52.5
	n	n	52.6
	n	n	52.7
	n	n	52.8
	n	n	52.9
Cell ID	Flagellum 1	Flagellum 2	Time
121209_028	n	n	6.6
	n	n	6.7
	n	n	6.8
	n	n	6.9
	n	n	7
	n	n	7.1
	n	n	7.2
	n	n	7.3
	n	n	7.4
	n	n	7.5
	n	m/s	7.6
	n	s	7.7
	m/c	c	7.8
	c	c	7.9
	c	c	8
	m/c	n	8.1
	n	n	8.2
	n	n	8.3
	n	n	8.4
	n	n	8.5
	n	n	8.6
	n	n	8.7
	n	n	8.8
	n	n	8.9
	n	n	9
	n	n	9.1
	n	n	9.2
	n	n	9.3
	n	n	9.4
	n	n	9.5
	n	n	9.6
	n	n	9.7
	n	n	9.8
	n	n	9.9
	n	n	10
	n	m/c	10.1
	n	c	10.2
	n	c	10.3
	n	c	10.4
	n	c	10.5
	n	n	10.6
	n	n	10.7
	n	n	10.8
	n	n	10.9
	n	n	11
	n	n	11.1
	n	n	11.2
	n	n	11.3
	n	n	11.4
	n	n	11.5
	n	n	11.6
	n	n	11.7
	n	n	11.8
	n	n	11.9
	n	n	12
	n	n	12.1
	n	n	12.2
	n	n	12.3
	n	n	12.4
	n	n	12.5
	n	n	12.6
	n	n	12.7
	n	n	12.8
	n	n	12.9
	n	n	13
	n	n	13.1
	n	n	13.2
	n	n	13.3
	n	n	13.4
	n	n	13.5
	n	n	13.6
	n	n	13.7
	n	n	13.8
	n	n	13.9
	n	n	14
	n	n	14.1
	n	m	14.2
	n	m	14.3
	n	c	14.4
	n	u	14.5
	n	u	14.6
	n	c	14.7
	n	m	14.8
	n	n	14.9
	n	n	15
	n	n	15.1
	n	n	15.2
	n	n	15.3
	n	n	15.4
	n	n	15.5
	n	n	15.6
	n	n	15.7
	n	n	15.8
	n	n	15.9
	n	n	16
	n	n	16.1
	n	n	16.2
	n	n	16.3
	n	n	16.4
	n	n	16.5
	n	n	16.6
	n	n	16.7
	n	n	16.8
	n	n	16.9
	n	n	17
	n	n	17.1
	n	n	17.2
	n	n	17.3
	n	n	17.4
	n	n	17.5
	n	n	17.6
	n	n	17.7
	n	n	17.8
	n	n	17.9
	n	n	18
	n	n	18.1
	n	n	18.2
	n	n	18.3
	n	n	18.4
	n	n	18.5
	n	n	18.6
	n	n	18.7
	n	n	18.8
	n	n	18.9
	n	n	19
	n	n	19.1
	n	n	19.2
	n	n	19.3
	n	n	19.4
	n	n	19.5
	n	n	19.6
	n	n	19.7
	n	n	19.8
	n	n	19.9
	n	n	20
	n	n	20.1
	n	n	20.2
	n	n	20.3
	n	n	20.4
	n	n	20.5
	n	n	20.6
	n	n	20.7
	n	n	20.8
	n	n	20.9
	n	n	21
	n	n	21.1
	n	n	21.2
	n	n	21.3
	n	n	21.4
	n	n	21.5
	m	n	21.6
	m	m	21.7
	c	m	21.8
	c	c	21.9
	c	c	22
	c	c	22.1
	c	c	22.2
	c	n	22.3
	m	n	22.4
	n	n	22.5
	n	n	22.6
Cell ID	Flagellum 1	Flagellum 2	Time
121213_014	n	n	5.4
	n	n	5.5
	s	n	5.6
	s	m	5.7
	m	c	5.8
	c	c	5.9
	u	u	6
	u	u	6.1
	u	u	6.2
	u	n	6.3
	u	n	6.4
	s	n	6.5
	n	m	6.6
	m	m	6.7
	c	m	6.8
	c	m	6.9
	c	m/roll	7
	c	n	7.1
	n	n	7.2
	n	n	7.3
	n	n	7.4
	n	n	7.5
	n	n	7.6
	n	n	7.7
	n	n	7.8
	n	n	7.9
	n	n	8
	n	n	8.1
	n	n	8.2
	n	n	8.3
	n	n	8.4
	n	n	8.5
	n	n	8.6
	n	n	8.7
	n	n	8.8
	n	n	8.9
	n	n	9
	n	n	9.1
	n	n	9.2
	n	n	9.3
	n	n	9.4
	p	n	9.5
	n	n	9.6
	n	n	9.7
	n	n	9.8
	n	n	9.9
	n	n	10
	n	n	10.1
	n	n	10.2
	n	n	10.3
	n	n	10.4
	n	n	10.5
	n	n	10.6
	n	n	10.7
	n	n	10.8
	n	n	10.9
	n	n	11
	n	n	11.1
	n	n	11.2
	n	n	11.3
	n	n	11.4
	n	n	11.5
	n	n	11.6
	n	n	11.7
	n	n	11.8
	n	n	11.9
	n	n	12
	n	n	12.1
	n	n	12.2
	n	n	12.3
	n	n	12.4
	n	n	12.5
	n	n	12.6
	n	n	12.7
	n	n	12.8
	n	n	12.9
	n	n	13
	n	n	13.1
	n	n	13.2
	n	n	13.3
	n	n	13.4
	n	n	13.5
	n	n	13.6
	n	n	13.7
	n	n	13.8
	n	n	13.9
	n	n	14
	n	n	14.1
	n	n	14.2
	n	n	14.3
	n	n	14.4
	n	n	14.5
	n	n	14.6
	n	n	14.7
	n	n	14.8
	n	n	14.9
	n	n	15
	n	n	15.1
	n	n	15.2
	n	n	15.3
	n	n	15.4
	n	n	15.5
	n	n	15.6
	n	n	15.7
	n	n	15.8
	n	n	15.9
	m	n	16
	s	n	16.1
	m	n	16.2
	c	n	16.3
	c	n	16.4
	c	n	16.5
	m	m	16.6
	m/roll	c	16.7
	c	c	16.8
	c	c	16.9
	c	c	17
	c	c	17.1
	n	c	17.2
	n	u	17.3
	n	u	17.4
	n	u	17.5
	n	u	17.6
	n	u	17.7
	n	u	17.8
	n	u	17.9
	n	u	18
	n	u	18.1
	n	u	18.2
	n	u	18.3
	n	u	18.4
	n	u	18.5
	m	u	18.6
	m/s	c	18.7
	m	c	18.8
	n	c	18.9
	n	c	19
Cell ID	Flagellum 1	Flagellum 2	Time
130222_01	n	n	10
	n	n	10.1
	n	n	10.2
	n	n	10.3
	m	n	10.4
	s	u	10.5
	s	u	10.6
	uc	n	10.7
	uc	n	10.8
	c	n	10.9
	c	n	11
	c	n	11.1
	c	n	11.2
	n	n	11.3
	n	n	11.4
	n	n	11.5
	s	m	11.6
	uc	c	11.7
	uc	uc	11.8
	n	n	11.9
	n	n	12
	n	n	12.1
	n	n	12.2
	n	n	12.3
	n	n	12.4
	n	n	12.5
	n	n	12.6
	n	n	12.7
	n	n	12.8
	n	n	12.9
	n	n	13
	n	n	13.1
	n	n	13.2
	n	n	13.3
	n	n	13.4
	n	n	13.5
	n	n	13.6
	n	n	13.7
	n	n	13.8
	n	n	13.9
	n	n	14
	n	n	14.1
	n	n	14.2
	n	n	14.3
	n	n	14.4
	c	n	14.5
	c	n	14.6
	c	m	14.7
	uc	uc	14.8
	uc	u	14.9
	n	n	15
	n	n	15.1
	n	n	15.2
	n	n	15.3
	n	n	15.4
	n	n	15.5
	n	n	15.6
	n	n	15.7
	n	n	15.8
	m	n	15.9
	c	n	16
	c	n	16.1
	n	m	16.2
	u	uc	16.3
	u	u	16.4
	n	m	16.5
	n	c	16.6
	n	u	16.7
	n	u	16.8
	n	n	16.9
	n	n	17
	m	n	17.1
	c	s	17.2
	c	s	17.3
	c	uc	17.4
	c	uc	17.5
	c	c	17.6
	c	c	17.7
	c	c	17.8
	c	c	17.9
	u	u	18
	u	u	18.1
	n	n	18.2
	n	n	18.3
	n	n	18.4
	n	n	18.5
	n	s	18.6
	n	c	18.7
	n	c	18.8
	n	n	18.9
	n	n	19
	n	n	19.1
	m	n	19.2
	uc	n	19.3
	uc	n	19.4
	n	n	19.5
	n	n	19.6
	n	n	19.7
	m	n	19.8
	s	n	19.9
	c	n	20
	c	n	20.1
	c	n	20.2
	c	n	20.3
	uc	n	20.4
	c	n	20.5
	c	n	20.6
	c	m	20.7
	c	uc	20.8
	uc	uc	20.9
	uc	uc	21
	uc	uc	21.1
	uc	uc	21.2
	uc	uc	21.3
	c	n	21.4
	c	n	21.5
	c	n	21.6
	c	n	21.7
	u	m	21.8
	u	s	21.9
	u	uc	22
	u	uc	22.1
	n	uc	22.2
	n	m	22.3
	n	n	22.4
	n	n	22.5
	n	n	22.6
	n	n	22.7
	c	n	22.8
	u	u	22.9
	c	u	23
	c	u	23.1
	u	u	23.2
	u	u	23.3
	n	n	23.4
	n	n	23.5
	n	n	23.6
	n	n	23.7
	n	n	23.8
	n	n	23.9
	n	n	24
Cell ID	Flagellum 1	Flagellum 2	Time
130222_03	n	n	8.6
	n	n	8.7
	n	n	8.8
	n	n	8.9
	n	n	9
	n	s	9.1
	n	s	9.2
	n	n	9.3
	n	n	9.4
	n	n	9.5
	n	n	9.6
	n	n	9.7
	s	n	9.8
	m	n	9.9
	c	n	10
	c	n	10.1
	m	n	10.2
	n	n	10.3
	n	n	10.4
	n	n	10.5
	n	n	10.6
	n	n	10.7
	n	n	10.8
	n	n	10.9
	n	s	11
	c	s	11.1
	c	s	11.2
	c	s	11.3
	c	n	11.4
	n	n	11.5
	n	n	11.6
	n	n	11.7
	n	n	11.8
	n	n	11.9
	n	n	12
	n	n	12.1
	n	n	12.2
	n	n	12.3
	n	n	12.4
	n	n	12.5
	n	n	12.6
	n	n	12.7
	s	n	12.8
	s	n	12.9
	s	n	13
	s	n	13.1
	n	n	13.2
	n	n	13.3
	n	n	13.4
	n	n	13.5
	m	m	13.6
	s	s	13.7
	s	s	13.8
	n	s	13.9
	n	n	14
	n	n	14.1
	n	n	14.2
	n	n	14.3
	n	n	14.4
	m	n	14.5
	s	s	14.6
	uc	uc	14.7
	uc	s	14.8
	uc	uc	14.9
	n	n	15
	n	n	15.1
	m	n	15.2
	c	n	15.3
	m	n	15.4
	n	n	15.5
	n	n	15.6
	n	n	15.7
	n	n	15.8
	n	n	15.9
	n	n	16
	n	n	16.1
	n	n	16.2
	n	n	16.3
	m	n	16.4
	s	m	16.5
	s	s	16.6
	s	s	16.7
	s	s	16.8
	s	n	16.9
	n	n	17
	n	n	17.1
	n	n	17.2
	n	n	17.3
	n	n	17.4
	n	n	17.5
	n	s	17.6
	n	c	17.7
	n	c	17.8
	m	c	17.9
	s	m	18
	s	n	18.1
	n	n	18.2
	n	n	18.3
	n	n	18.4
	n	n	18.5
	n	n	18.6
	n	n	18.7
	n	n	18.8
	n	n	18.9
	n	n	19
	n	n	19.1
	n	n	19.2
	n	n	19.3
	n	n	19.4
	n	n	19.5
	s	n	19.6
	s	n	19.7
	m	n	19.8
	n	n	19.9
	n	n	20
	m	n	20.1
	s	m	20.2
	uc	s	20.3
	n	n	20.4
	n	n	20.5
	n	n	20.6
	n	n	20.7
	n	n	20.8
	n	n	20.9
	n	n	21
	n	n	21.1
	n	n	21.2
	n	n	21.3
	n	n	21.4
	m	n	21.5
	s	m	21.6
	s	c	21.7
	s	c	21.8
	c	u	21.9
	uc	u	22
	u	u	22.1
	c	s	22.2
	c	s	22.3
	u	m	22.4
	n	n	22.5
	n	n	22.6
	n	n	22.7
	n	n	22.8
	n	n	22.9
	n	n	23
	n	n	23.1
	n	n	23.2
	n	n	23.3
	n	n	23.4
	n	n	23.5
Cell ID	Flagellum 1	Flagellum 2	Time
130222_13	n	c	8.1
	n	c	8.2
	n	c	8.3
	n	c	8.4
	u	u	8.5
	u	u	8.6
	u	u	8.7
	n	c	8.8
	n	c	8.9
	n	c	9
	m	u	9.1
	m	u	9.2
	c	c	9.3
	c	u	9.4
	c	m	9.5
	c	n	9.6
	c	m	9.7
	c	n	9.8
	c	n	9.9
	c	n	10
	m	n	10.1
	n	n	10.2
	n	n	10.3
	n	n	10.4
	n	n	10.5
	n	n	10.6
	n	n	10.7
	n	n	10.8
	n	n	10.9
	n	n	11
	n	n	11.1
	n	n	11.2
	n	n	11.3
	n	n	11.4
	n	n	11.5
	n	n	11.6
	n	n	11.7
	n	n	11.8
	n	n	11.9
	n	n	12
	n	n	12.1
	n	n	12.2
	n	n	12.3
	n	n	12.4
	n	n	12.5
	n	n	12.6
	n	n	12.7
	n	n	12.8
	n	n	12.9
	n	n	13
	n	n	13.1
	n	n	13.2
	n	n	13.3
	n	n	13.4
	n	n	13.5
	n	n	13.6
	n	n	13.7
	n	n	13.8
	n	n	13.9
	n	n	14
	n	n	14.1
	n	n	14.2
	n	n	14.3
	n	n	14.4
	n	n	14.5
	n	n	14.6
	n	n	14.7
	n	n	14.8
	n	n	14.9
	n	n	15
	m	n	15.1
	uc	n	15.2
	uc	n	15.3
	uc	n	15.4
	uc	n	15.5
	uc	n	15.6
	uc	n	15.7
	m	n	15.8
	n	n	15.9
	n	n	16
	n	n	16.1
	n	n	16.2
	n	n	16.3
	n	n	16.4
	n	n	16.5
	n	n	16.6
	n	n	16.7
	n	n	16.8
	n	n	16.9
	n	n	17
	n	n	17.1
	n	n	17.2
	n	n	17.3
	n	n	17.4
	n	n	17.5
	n	n	17.6
	n	n	17.7
	n	n	17.8
	n	n	17.9
	n	n	18
	n	n	18.1
	n	n	18.2
	n	n	18.3
	n	n	18.4
	n	n	18.5
	n	n	18.6
	n	n	18.7
	n	n	18.8
	n	n	18.9
	n	n	19
	n	n	19.1
	n	n	19.2
	n	n	19.3
	n	n	19.4
	n	n	19.5
	n	n	19.6
	n	n	19.7
	n	n	19.8
	n	n	19.9
	n	n	20
	n	n	20.1
	n	n	20.2
	n	n	20.3
	n	n	20.4
	n	n	20.5
	n	n	20.6
	n	n	20.7
	n	n	20.8
	n	n	20.9
Cell ID	Flagellum 1	Flagellum 2	Time
130226_03	n	m	12.5
	n	c	12.6
	n	c	12.7
	m	c	12.8
	s	c	12.9
	s	n	13
	m	n	13.1
	n	n	13.2
	n	n	13.3
	n	n	13.4
	n	n	13.5
	n	n	13.6
	n	n	13.7
	n	n	13.8
	n	n	13.9
	n	n	14
	n	n	14.1
	n	n	14.2
	n	n	14.3
	n	n	14.4
	n	n	14.5
	n	n	14.6
	n	n	14.7
	n	n	14.8
	n	n	14.9
	n	n	15
	n	n	15.1
	n	n	15.2
	n	n	15.3
	s	n	15.4
	n	n	15.5
	n	m	15.6
	n	c	15.7
	n	c	15.8
	n	c	15.9
	n	c	16
	u	uc	16.1
	n	uc	16.2
	n	uc	16.3
	n	c	16.4
	n	c	16.5
	n	c	16.6
	n	m	16.7
	n	n	16.8
	n	n	16.9
	n	n	17
	n	n	17.1
	n	n	17.2
	n	m	17.3
	n	c	17.4
	n	c	17.5
	n	n	17.6
	n	n	17.7
	n	n	17.8
	n	n	17.9
	n	s	18
	n	s	18.1
	n	n	18.2
	n	n	18.3
	n	n	18.4
	n	n	18.5
	n	n	18.6
	n	n	18.7
	n	n	18.8
	n	n	18.9
	n	n	19
	n	n	19.1
	n	n	19.2
	n	n	19.3
	n	n	19.4
	n	n	19.5
	n	n	19.6
	n	n	19.7
	n	m	19.8
	n	s	19.9
	n	m	20
	n	c	20.1
	n	uc	20.2
	n	n	20.3
	n	n	20.4
	n	n	20.5
	n	n	20.6
	n	n	20.7
	n	n	20.8
	n	n	20.9
	n	n	21
	n	n	21.1
	n	n	21.2
	n	n	21.3
	n	n	21.4
	n	n	21.5
	n	n	21.6
	n	n	21.7
	n	n	21.8
	n	n	21.9
	n	n	22
	n	n	22.1
	n	n	22.2
	n	n	22.3
	n	n	22.4
	n	n	22.5
	n	n	22.6
	n	c	22.7
	n	c	22.8
	n	c	22.9
	n	c	23
	n	c	23.1
	n	m	23.2
	n	n	23.3
	n	n	23.4
	n	n	23.5
	n	m	23.6
	n	c	23.7
	n	c	23.8
	n	c	23.9
	n	c	24
	n	n	24.1
	n	n	24.2
	n	n	24.3
	n	n	24.4
	n	n	24.5
	n	n	24.6
	m	m	24.7
	s	s	24.8
	s	uc	24.9
	s	uc	25
	uc	uc	25.1
	uc	uc	25.2
	n	n	25.3
	n	n	25.4
	n	n	25.5
	n	n	25.6
	n	n	25.7
	n	n	25.8
	n	n	25.9
	n	n	26
	n	n	26.1
	n	n	26.2
	n	n	26.3
	n	n	26.4
	n	n	26.5
	n	n	26.6
	n	n	26.7
	n	n	26.8
	n	n	26.9
Cell ID	Flagellum 1	Flagellum 2	Time
130226_13	n	n	8.2
	n	n	8.3
	n	n	8.4
	n	n	8.5
	n	n	8.6
	n	n	8.7
	n	n	8.8
	n	n	8.9
	n	n	9
	n	n	9.1
	n	n	9.2
	n	n	9.3
	n	n	9.4
	m	m	9.5
	c	s	9.6
	c	s	9.7
	uc	s	9.8
	uc	s	9.9
	c	uc	10
	c	uc	10.1
	c	m	10.2
	c	n	10.3
	n	n	10.4
	n	n	10.5
	s	n	10.6
	uc	n	10.7
	uc	n	10.8
	m	n	10.9
	n	n	11
	n	n	11.1
	m	m	11.2
	c	s	11.3
	c	s	11.4
	c	s	11.5
	c	s	11.6
	n	s	11.7
	n	s	11.8
	n	s	11.9
	n	s	12
	n	s	12.1
	n	s	12.2
	n	n	12.3
	n	n	12.4
	n	n	12.5
	n	n	12.6
	n	n	12.7
	n	n	12.8
	n	n	12.9
	n	n	13
	n	n	13.1
	m	n	13.2
	uc	n	13.3
	uc	n	13.4
	uc	n	13.5
	uc	n	13.6
	uc	m	13.7
	uc	c	13.8
	n	c	13.9
	n	c	14
	n	c	14.1
	n	c	14.2
	n	c	14.3
	n	c	14.4
	n	n	14.5
	n	n	14.6
	n	n	14.7
	n	n	14.8
	n	n	14.9
	n	n	15
	n	n	15.1
	n	n	15.2
	n	s	15.3
	n	s	15.4
	s	s	15.5
	c	s	15.6
	c	s	15.7
	c	uc	15.8
	n	n	15.9
	n	n	16
	n	n	16.1
	n	n	16.2
	n	n	16.3
	n	n	16.4
	n	n	16.5
	n	n	16.6
	n	n	16.7
	n	n	16.8
	n	n	16.9
	n	n	17
	n	n	17.1
	n	n	17.2
	n	n	17.3
	n	n	17.4
	n	n	17.5
	n	n	17.6
	n	n	17.7
	n	n	17.8
	n	n	17.9
	n	n	18
	m	n	18.1
	c	n	18.2
	c	n	18.3
	c	n	18.4
	c	s	18.5
	c	s	18.6
	n	s	18.7
	n	s	18.8
	n	s	18.9
	n	m	19
	n	n	19.1
	n	n	19.2
	c	n	19.3
	c	m	19.4
	c	s	19.5
	c	s	19.6
	c	s	19.7
	c	s	19.8
	m	s	19.9
	n	uc	20
	n	uc	20.1
	n	uc	20.2
	n	n	20.3
	n	n	20.4
	n	n	20.5
	n	n	20.6
	n	n	20.7
	n	n	20.8
	m	n	20.9
	uc	n	21
	uc	n	21.1
	c	n	21.2
	c	n	21.3
	c	n	21.4
	m	n	21.5
	n	n	21.6
	n	n	21.7
	n	n	21.8
	n	n	21.9
	n	n	22
	n	n	22.1
	m	m	22.2
	uc	uc	22.3
	c	c	22.4
	c	c	22.5
	c	c	22.6
	c	c	22.7
	n	uc	22.8
	n	uc	22.9
	n	uc	23
	n	m	23.1
	n	n	23.2
	n	n	23.3
	n	n	23.4
	n	n	23.5
	n	n	23.6

## Sheet: Unstim mut, N =2
Unstimulated mutant cells, N = 2				n = normal flagellar waveform, marked ccw for analysis
				s = semicoiled flagellar waveform, c = curly, semicoiled flagellar waveform, marked cw for analysis
				p = paused, m = mixed, marked cw for analysis
				u = unknown, marked cw for analysis
Cell ID	Flagellum 1	Flagellum 2	Time
121118_21	n	n	5.2
	n	n	5.3
	n	n	5.4
	n	n	5.5
	n	m	5.6
	u	s	5.7
	u	s	5.8
	u	s	5.9
	s	s	6
	s	s	6.1
	u	u	6.2
	u	u	6.3
	s	u	6.4
	s	u	6.5
	s	c	6.6
	u	c	6.7
	u	c	6.8
	u	c	6.9
	u	c	7
	u	c	7.1
	u	c	7.2
	u	c	7.3
	u	c	7.4
	u	c	7.5
	u	c	7.6
	u	c	7.7
	u	m	7.8
	m	n	7.9
	n	n	8
	n	n	8.1
	n	n	8.2
	n	n	8.3
	n	n	8.4
	n	m	8.5
	n	s	8.6
	n	u	8.7
	u	u	8.8
	u	c	8.9
	s	c	9
	s	c	9.1
	u	c	9.2
	u	c	9.3
	u	c	9.4
	u	c	9.5
	s	c	9.6
	s	c	9.7
	u	c	9.8
	s	c	9.9
	u	c	10
	s	c	10.1
	s	c	10.2
	s	c	10.3
	u	c	10.4
	m	c	10.5
	n	c	10.6
	n	c	10.7
	u	c	10.8
	u	c	10.9
	m	c	11
	m	c	11.1
	s	m	11.2
	s	m	11.3
	s	m	11.4
	u	m	11.5
	s	s	11.6
	s	s	11.7
	s	s	11.8
	s	s	11.9
	s	s	12
	s	m	12.1
	s	c	12.2
	s	c	12.3
	s	c	12.4
	u	c	12.5
	u	c	12.6
	u	c	12.7
	s	c	12.8
	u	c	12.9
	u	c	13
	s	c	13.1
	u	c	13.2
	s	c	13.3
	u	c	13.4
	u	c	13.5
	u	c	13.6
	u	c	13.7
	u	c	13.8
	u	c	13.9
	u	c	14
	u	c	14.1
	u	c	14.2
	u	c	14.3
	u	c	14.4
	u	c	14.5
	u	c	14.6
	u	c	14.7
	s	c	14.8
	s	c	14.9
	u	c	15
	u	c	15.1
	u	c	15.2
	u	c	15.3
	u	c	15.4
	u	c	15.5
	u	c	15.6
	u	c	15.7
	u	c	15.8
	u	c	15.9
	u	c	16
	u	n	16.1
	u	n	16.2
	u	n	16.3
	s	m	16.4
	s	s	16.5
	s	s	16.6
	s	s	16.7
	s	s	16.8
	s	s	16.9
	s	s	17
	s	s	17.1
	s	s	17.2
	s	s	17.3
	s	s	17.4
	s	s	17.5
	s	s	17.6
	s	s	17.7
	s	s	17.8
	s	s	17.9
	s	s	18
	s	s	18.1
	s	s	18.2
	s	s	18.3
	s	s	18.4
	s	s	18.5
	s	s	18.6
	s	s	18.7
	s	s	18.8
	s	s	18.9
	s	s	19
	s	s	19.1
	s	s	19.2
	s	s	19.3
	s	s	19.4
	m	s	19.5
	m	s	19.6
	n	s	19.7
	n	s	19.8
	n	s	19.9
	n	s	20
	m	s	20.1
	s	s	20.2
	s	s	20.3
	s	s	20.4
	s	s	20.5
	s	s	20.6
	s	s	20.7
	s	s	20.8
	s	s	20.9
	s	s	21
	s	s	21.1
	s	s	21.2
	s	s	21.3
	s	s	21.4
	s	s	21.5
	s	s	21.6
	s	s	21.7
	s	s	21.8
	s	s	21.9
	s	s	22
	s	s	22.1
	s	s	22.2
	s	s	22.3
	s	s	22.4
	s	s	22.5
	s	s	22.6
	s	s	22.7
	s	s	22.8
	s	s	22.9
	s	s	23
	s	s	23.1
	s	s	23.2
	s	s	23.3
	s	s	23.4
	s	s	23.5
	s	s	23.6
	s	s	23.7
	u	u	23.8
	u	u	23.9
	u	u	24
	u	u	24.1
	n	u	24.2
	n	s	24.3
	n	s	24.4
	m	s	24.5
	s	s	24.6
	s	s	24.7
	s	s	24.8
	s	s	24.9
	s	s	25
	s	s	25.1
	s	s	25.2
	s	s	25.3
	s	s	25.4
	s	m	25.5
	s	n	25.6
	s	n	25.7
	s	n	25.8
	s	n	25.9
	s	n	26
	s	n	26.1
	s	n	26.2
	s	n	26.3
	s	n	26.4
	s	n	26.5
	s	n	26.6
	s	n	26.7
	s	n	26.8
	s	n	26.9
	s	m	27
	s	s	27.1
	s	c	27.2
	s	c	27.3
	s	c	27.4
	s	c	27.5
	s	c	27.6
	s	c	27.7
	s	c	27.8
	s	c	27.9
	s	c	28
	s	c	28.1
	u	n	28.2
	u	n	28.3
	u	n	28.4
	u	n	28.5
	s	n	28.6
	s	n	28.7
	s	m	28.8
	s	s	28.9
	s	s	29
	s	s	29.1
	s	s	29.2
	s	s	29.3
	s	s	29.4
	s	s	29.5
	s	s	29.6
	s	s	29.7
	s	s	29.8
	s	s	29.9
	s	s	30
	s	s	30.1
	s	m	30.2
	s	c	30.3
	s	c	30.4
	s	c	30.5
	s	c	30.6
	s	c	30.7
	s	c	30.8
	s	c	30.9
	s	c	31
	s	c	31.1
	s	c	31.2
	s	c	31.3
	s	m	31.4
	s	n	31.5
	s	n	31.6
	s	n	31.7
	s	n	31.8
	s	n	31.9
	s	n	32
	s	n	32.1
	s	n	32.2
	s	n	32.3
	s	m	32.4
	s	u	32.5
	s	s	32.6
	s	s	32.7
	s	s	32.8
	s	s	32.9
	s	s	33
	s	m	33.1
	s	n	33.2
	s	n	33.3
	s	n	33.4
	s	m	33.5
	s	s	33.6
	s	s	33.7
	s	m	33.8
	s	m	33.9
	s	c	34
	s	c	34.1
	s	c	34.2
	s	c	34.3
	s	c	34.4
	s	c	34.5
	s	c	34.6
	s	c	34.7
	s	c	34.8
	s	c	34.9
	s	c	35
	s	c	35.1
	u	u	35.2
	s	c	35.3
	s	c	35.4
	u	c	35.5
	u	c	35.6
	s	c	35.7
	s	c	35.8
	s	c	35.9
	s	c	36
	u	c	36.1
	u	u	36.2
	u	u	36.3
	u	u	36.4
	u	u	36.5
	n	c	36.6
	u	c	36.7
	s	c	36.8
	s	m	36.9
	s	n	37
	s	n	37.1
	s	n	37.2
	s	n	37.3
	s	m	37.4
	s	u	37.5
	u	u	37.6
	s	s	37.7
	s	s	37.8
	s	s	37.9
	s	s	38
	s	s	38.1
	s	s	38.2
	s	s	38.3
	s	s	38.4
	s	m	38.5
	s	n	38.6
	s	n	38.7
	s	n	38.8
	s	n	38.9
	s	m	39
	u	u	39.1
	s	s	39.2
	s	c	39.3
	s	c	39.4
	s	c	39.5
	s	c	39.6
	s	c	39.7
	s	c	39.8
	s	c	39.9
	s	c	40
	s	c	40.1
	s	c	40.2
	s	c	40.3
	s	c	40.4
	s	c	40.5
	s	c	40.6
	s	c	40.7
	s	c	40.8
	s	c	40.9
	s	c	41
	s	c	41.1
	s	c	41.2
	s	c	41.3
	s	c	41.4
	s	c	41.5
	s	c	41.6
	s	n	41.7
	s	n	41.8
	s	m	41.9
	s	s	42
	s	s	42.1
	s	s	42.2
	s	s	42.3
	s	s	42.4
	s	s	42.5
	s	s	42.6
	s	s	42.7
Cell ID	Flagellum 1	Flagellum 2	Time
121118_31	n	n	2.9
	n	n	3
	n	n	3.1
	n	n	3.2
	n	n	3.3
	n	n	3.4
	n	n	3.5
	n	n	3.6
	n	n	3.7
	n	n	3.8
	n	n	3.9
	n	n	4
	n	n	4.1
	n	n	4.2
	n	n	4.3
	n	n	4.4
	n	n	4.5
	n	n	4.6
	n	n	4.7
	n	n	4.8
	n	n	4.9
	n	n	5
	n	n	5.1
	n	n	5.2
	n	n	5.3
	n	n	5.4
	n	n	5.5
	n	n	5.6
	n	n	5.7
	n	n	5.8
	n	n	5.9
	n	n	6
	n	n	6.1
	n	n	6.2
	n	n	6.3
	n	n	6.4
	n	n	6.5
	n	n	6.6
	n	n	6.7
	n	n	6.8
	n	n	6.9
	n	n	7
	n	n	7.1
	n	n	7.2
	n	n	7.3
	n	n	7.4
	n	n	7.5
	n	n	7.6
	n	n	7.7
	n	n	7.8
	n	n	7.9
	n	n	8
	n	n	8.1
	n	n	8.2
	n	n	8.3
	n	n	8.4
	n	n	8.5
	n	n	8.6
	n	n	8.7
	n	n	8.8
	n	n	8.9
	n	n	9
	n	n	9.1
	n	n	9.2
	n	n	9.3
	n	n	9.4
	n	n	9.5
	n	n	9.6
	n	n	9.7
	n	n	9.8
	n	n	9.9
	n	n	10
	n	n	10.1
	n	n	10.2
	n	n	10.3
	n	n	10.4
	n	n	10.5
	n	n	10.6
	n	n	10.7
	n	n	10.8
	n	n	10.9
	n	n	11
	n	n	11.1
	n	n	11.2
	n	n	11.3
	n	n	11.4
	n	n	11.5
	n	n	11.6
	n	n	11.7
	n	n	11.8
	n	n	11.9
	n	n	12
	n	n	12.1
	n	m	12.2
	n	c	12.3
	n	c	12.4
	n	m	12.5
	n	n	12.6
	n	n	12.7
	n	n	12.8
	n	n	12.9
	n	n	13
	n	n	13.1
	n	n	13.2
	n	n	13.3
	n	n	13.4
	n	n	13.5
	n	n	13.6
	n	n	13.7
	n	n	13.8
	n	n	13.9
	n	n	14
	n	n	14.1
	n	n	14.2
	n	n	14.3
	n	n	14.4
	n	n	14.5
	n	n	14.6
	n	n	14.7
	n	n	14.8
	n	n	14.9
	n	n	15
	n	n	15.1
	n	n	15.2
	n	n	15.3
	n	n	15.4
	n	n	15.5
	n	n	15.6
	n	n	15.7
	n	n	15.8
	n	n	15.9
	n	n	16
	n	n	16.1
	n	n	16.2
	n	n	16.3
	n	n	16.4
	n	n	16.5
	n	n	16.6
	n	n	16.7
	n	n	16.8
	n	n	16.9
	n	n	17
	n	n	17.1
	n	n	17.2
	n	n	17.3
	n	n	17.4
	n	n	17.5
	n	n	17.6
	n	n	17.7
	n	n	17.8
	n	m	17.9
	n	c	18
	s	c	18.1
	s	c	18.2
	u	c	18.3
	u	u	18.4
	u	u	18.5
	n	n	18.6
	n	n	18.7
	n	n	18.8
	n	n	18.9
	n	n	19
	n	n	19.1
	n	n	19.2
	n	n	19.3
	n	n	19.4
	n	n	19.5
	n	n	19.6
	n	n	19.7
	n	n	19.8
	n	n	19.9
	n	n	20
	n	n	20.1
	n	n	20.2
	n	n	20.3
	n	n	20.4
	n	n	20.5
	n	n	20.6
	n	n	20.7
	n	n	20.8
	n	n	20.9
	n	n	21
	n	n	21.1
	n	n	21.2
	n	n	21.3
	n	n	21.4
	n	n	21.5
	n	n	21.6
	n	n	21.7
	n	n	21.8
	n	n	21.9
	n	n	22
	n	n	22.1
	n	n	22.2
	n	n	22.3
	n	n	22.4
	n	n	22.5
	n	n	22.6
	n	n	22.7
	n	n	22.8
	n	n	22.9
	n	n	23
	n	n	23.1
	n	n	23.2
	n	n	23.3
	n	n	23.4
	n	n	23.5
	n	n	23.6
	n	n	23.7
	n	n	23.8
	n	n	23.9
	n	n	24
	n	n	24.1
	n	n	24.2
	n	n	24.3
	n	n	24.4
	n	n	24.5
	n	n	24.6
	n	n	24.7
	n	n	24.8
	n	n	24.9
	n	n	25
	n	n	25.1
	m	n	25.2
	m	n	25.3
	s	n	25.4
	c	n	25.5
	m	n	25.6
	n	n	25.7
	n	n	25.8
	n	n	25.9
	n	n	26
	n	n	26.1
	n	n	26.2
	n	n	26.3
	n	n	26.4
	n	n	26.5
	n	n	26.6
	n	n	26.7
	n	n	26.8
	n	n	26.9
	n	n	27
	n	n	27.1
	n	n	27.2
	n	n	27.3
	n	n	27.4
	n	n	27.5
	n	n	27.6
	n	n	27.7
	n	n	27.8
	n	n	27.9
	n	n	28
	n	n	28.1
	n	n	28.2
	n	n	28.3
	n	n	28.4
	n	n	28.5
	n	n	28.6
	n	n	28.7
	n	n	28.8
	n	n	28.9
	n	n	29
	n	n	29.1
	n	n	29.2
	n	n	29.3
	n	n	29.4
	n	n	29.5
	n	n	29.6
	n	n	29.7
	n	n	29.8
	n	n	29.9
	n	n	30
	n	n	30.1
	n	n	30.2
	n	n	30.3
	n	n	30.4
	n	n	30.5
	n	n	30.6
	n	n	30.7
	n	n	30.8
	n	n	30.9
	n	n	31
	n	n	31.1
	n	n	31.2
	n	n	31.3
	n	n	31.4
	n	n	31.5
	n	n	31.6
	n	n	31.7
	n	n	31.8
	n	n	31.9
Cell ID	Flagellum 1	Flagellum 2	Time
121118_33	s	n	1.9
	s	n	2
	s	n	2.1
	c	n	2.2
	c	n	2.3
	c	n	2.4
	c	n	2.5
	c	n	2.6
	c	n	2.7
	c	n	2.8
	n	n	2.9
	n	n	3
	n	n	3.1
	n	n	3.2
	n	n	3.3
	n	n	3.4
	n	n	3.5
	n	n	3.6
	n	n	3.7
	n	n	3.8
	m	n	3.9
	s	n	4
	s	n	4.1
	s	n	4.2
	s	n	4.3
	s	n	4.4
	n	n	4.5
	n	n	4.6
	n	n	4.7
	n	n	4.8
	n	n	4.9
	n	n	5
	n	n	5.1
	p	n	5.2
	n	n	5.3
	n	n	5.4
	n	n	5.5
	n	n	5.6
	n	n	5.7
	n	n	5.8
	n	n	5.9
	n	n	6
	n	n	6.1
	n	n	6.2
	n	n	6.3
	n	n	6.4
	m	n	6.5
	s	n	6.6
	s	n	6.7
	s	n	6.8
	s	n	6.9
	s	n	7
	n	n	7.1
	n	n	7.2
	n	n	7.3
	n	n	7.4
	n	n	7.5
	n	n	7.6
	n	n	7.7
	n	n	7.8
	n	n	7.9
	n	n	8
	n	n	8.1
	n	n	8.2
	n	n	8.3
	n	n	8.4
	n	n	8.5
	n	n	8.6
	n	n	8.7
	n	n	8.8
	n	n	8.9
	n	n	9
	n	n	9.1
	n	n	9.2
	n	n	9.3
	n	n	9.4
	n	n	9.5
	n	n	9.6
	m	n	9.7
	s	n	9.8
	s	n	9.9
	s	n	10
	s	n	10.1
	s	n	10.2
	s	n	10.3
	s	n	10.4
	m	n	10.5
	n	n	10.6
	n	n	10.7
	n	n	10.8
	n	n	10.9
	n	n	11
	n	n	11.1
	n	n	11.2
	n	n	11.3
	u	u	11.4
	n	u	11.5
	n	s	11.6
	m	s	11.7
	s	s	11.8
	s	s	11.9
	s	s	12
	s	s	12.1
	s	s	12.2
	n	s	12.3
	n	s	12.4
	n	s	12.5
	n	s	12.6
	n	s	12.7
	n	s	12.8
	n	s	12.9
	n	s	13
	m	s	13.1
	u	s	13.2
	s	s	13.3
	u	u	13.4
	u	s	13.5
	u	u	13.6
	s	s	13.7
	s	s	13.8
	s	s	13.9
	s	s	14
	s	s	14.1
	s	s	14.2
	s	s	14.3
	s	s	14.4
	s	s	14.5
	s	s	14.6
	u	u	14.7
	u	u	14.8
	u	u	14.9
	s	s	15
	u	u	15.1
	u	u	15.2
	c	s	15.3
	u	s	15.4
	u	u	15.5
	u	s	15.6
	m	s	15.7
	n	s	15.8
	n	m	15.9
	n	n	16
	n	n	16.1
	n	n	16.2
	u	u	16.3
	n	n	16.4
	n	n	16.5
	n	n	16.6
	n	n	16.7
	n	n	16.8
	n	n	16.9
	n	n	17
	n	n	17.1
	n	n	17.2
	n	n	17.3
	n	n	17.4
	n	n	17.5
	n	n	17.6
	m	n	17.7
	m	n	17.8
	c	n	17.9
	c	n	18
	c	n	18.1
	c	n	18.2
	c	n	18.3
	u	n	18.4
	m	n	18.5
	m	n	18.6
	c	m	18.7
	u	s	18.8
	u	u	18.9
	u	u	19
	u	u	19.1
	u	u	19.2
	u	u	19.3
	c	m	19.4
	c	m	19.5
	c	m	19.6
	c	m	19.7
	c	m	19.8
	c	m	19.9
	c	m	20
	c	m	20.1
	u	u	20.2
	u	u	20.3
	u	u	20.4
	u	u	20.5
	u	u	20.6
	u	u	20.7
	u	u	20.8
	u	u	20.9
	c	u	21
	n	n	21.1
	n	n	21.2
	m	m	21.3
	u	u	21.4
	u	u	21.5
	s	s	21.6
	s	m	21.7
	s	m	21.8
	s	m	21.9
	s	m	22
	s	n	22.1
	s	n	22.2
	m	n	22.3
	n	n	22.4
	n	n	22.5
	n	n	22.6
	n	n	22.7
	m	n	22.8
	m	n	22.9
	s	n	23
	s	n	23.1
	s	n	23.2
	s	n	23.3
	s	n	23.4
	s	n	23.5
	s	n	23.6
	s	n	23.7
	s	n	23.8
	m	n	23.9
	n	n	24
	n	n	24.1
	n	n	24.2
	n	n	24.3
	n	n	24.4
	n	n	24.5
	n	n	24.6
	n	m	24.7
	n	m	24.8
	n	u	24.9
	n	c	25
	n	c	25.1
	n	c	25.2
	n	c	25.3
	n	c	25.4
	n	c	25.5
	n	c	25.6
	n	c	25.7
	n	c	25.8
	n	c	25.9
	n	c	26
	n	c	26.1
	n	c	26.2
	n	c	26.3
	n	c	26.4
	n	c	26.5
	n	c	26.6
	m	c	26.7
	m	c	26.8
	u	u	26.9
	s	c	27
	m	c	27.1
	u	u	27.2
	u	u	27.3
	u	u	27.4
	u	u	27.5
	u	u	27.6
	c	u	27.7
	c	u	27.8
	u	u	27.9
	u	u	28
	u	u	28.1
	n	n	28.2
	n	n	28.3
	n	n	28.4
	n	n	28.5
	n	n	28.6
	n	n	28.7
	n	n	28.8
	n	n	28.9
	n	n	29
	n	n	29.1
	n	n	29.2
	n	n	29.3
	n	n	29.4
	n	n	29.5
	n	n	29.6
	n	n	29.7
	n	n	29.8
	m	n	29.9
	m	n	30
	u	n	30.1
	u	n	30.2
	s	n	30.3
	u	n	30.4
	u	u	30.5
	u	u	30.6
	u	n	30.7
	s	n	30.8
	s	n	30.9
	s	n	31
	s	n	31.1
	s	n	31.2
	s	n	31.3
	s	n	31.4
	s	n	31.5
	s	n	31.6
	s	n	31.7
	s	u	31.8
	s	u	31.9
	u	n	32
	u	n	32.1
	s	n	32.2
	m	n	32.3
	n	n	32.4
	n	n	32.5
	n	n	32.6
	n	n	32.7
	n	n	32.8
	n	n	32.9
	n	n	33
	n	n	33.1
	n	n	33.2
	n	n	33.3
	n	n	33.4
	n	n	33.5
	m	n	33.6
	m	n	33.7
	s	n	33.8
	s	n	33.9
	s	n	34
	s	n	34.1
	s	n	34.2
	s	n	34.3
	s	n	34.4
	s	m	34.5
	u	s	34.6
	u	u	34.7
	n	u	34.8
	n	u	34.9
	n	u	35
	n	u	35.1
	n	u	35.2
	n	c	35.3
	n	c	35.4
	n	c	35.5
	n	u	35.6
	n	u	35.7
	m	u	35.8
	s	u	35.9
	u	u	36
	s	n	36.1
	s	n	36.2
	s	n	36.3
	s	n	36.4
	s	n	36.5
	s	n	36.6
	s	n	36.7
	n	n	36.8
	n	n	36.9
	n	n	37
	n	n	37.1
	n	n	37.2
	n	n	37.3
	n	n	37.4
	n	n	37.5
	n	n	37.6
	n	n	37.7
	n	n	37.8
	n	n	37.9
	n	n	38
	n	n	38.1
	n	n	38.2
	n	n	38.3
	n	n	38.4
	n	n	38.5
	n	n	38.6
	n	n	38.7
	n	m	38.8
	u	u	38.9
	u	u	39
	n	s	39.1
	n	u	39.2
	n	u	39.3
	n	u	39.4
	n	s	39.5
	n	u	39.6
	n	s	39.7
	n	s	39.8
	n	s	39.9
	m	s	40
	s	s	40.1
	s	u	40.2
	u	u	40.3
	u	u	40.4
	s	u	40.5
	s	s	40.6
	s	u	40.7
	u	u	40.8
	s	n	40.9
	s	n	41
	s	n	41.1
	s	n	41.2
	s	n	41.3
	s	n	41.4
	s	n	41.5
	s	n	41.6
	s	n	41.7
Cell ID	Flagellum 1	Flagellum 2	Time
121127_01	n	n	0.7
	n	n	0.8
	n	n	0.9
	n	m	1
	n	s	1.1
	n	s	1.2
	n	s	1.3
	n	s	1.4
	n	m	1.5
	n	n	1.6
	n	n	1.7
	n	n	1.8
	n	n	1.9
	n	n	2
	p	n	2.1
	n	n	2.2
	n	n	2.3
	n	n	2.4
	n	n	2.5
	n	n	2.6
	n	n	2.7
	n	n	2.8
	n	n	2.9
	n	n	3
	n	n	3.1
	n	n	3.2
	n	n	3.3
	n	n	3.4
	n	n	3.5
	n	n	3.6
	n	n	3.7
	n	n	3.8
	n	n	3.9
	n	n	4
	n	n	4.1
	n	n	4.2
	n	n	4.3
	n	n	4.4
	n	n	4.5
	n	n	4.6
	n	n	4.7
	n	n	4.8
	n	n	4.9
	n	n	5
	n	n	5.1
	m	n	5.2
	s	n	5.3
	s	n	5.4
	s	n	5.5
	s	n	5.6
	s	n	5.7
	n	n	5.8
	n	n	5.9
	n	n	6
	n	n	6.1
	n	n	6.2
	n	n	6.3
	n	n	6.4
	m	n	6.5
	m/s	n	6.6
	m	n	6.7
	n	n	6.8
	n	n	6.9
	n	n	7
	n	n	7.1
	n	n	7.2
	p	n	7.3
	p	n	7.4
	p	n	7.5
	n	n	7.6
	n	n	7.7
	n	n	7.8
	n	n	7.9
	n	n	8
	n	n	8.1
	n	n	8.2
	n	n	8.3
	n	n	8.4
	n	n	8.5
	n	n	8.6
	n	n	8.7
	n	n	8.8
	n	n	8.9
	n	n	9
	n	n	9.1
	n	n	9.2
	n	n	9.3
	n	n	9.4
	n	n	9.5
	n	n	9.6
	n	n	9.7
	n	n	9.8
	n	n	9.9
	n	n	10
	n	n	10.1
	n	m	10.2
	n	m	10.3
	n	m	10.4
	n	s	10.5
	n	s	10.6
	n	n	10.7
	n	n	10.8
	n	n	10.9
	n	n	11
	n	n	11.1
	n	n	11.2
	n	n	11.3
	n	n	11.4
	n	n	11.5
	n	n	11.6
	n	n	11.7
	n	n	11.8
	n	n	11.9
	n	n	12
	n	n	12.1
	n	n	12.2
	n	n	12.3
	n	n	12.4
	n	n	12.5
	n	n	12.6
	n	n	12.7
	n	n	12.8
	n	n	12.9
	n	n	13
	n	n	13.1
	n	n	13.2
	n	n	13.3
	n	n	13.4
	n	n	13.5
	n	n	13.6
	n	n	13.7
	n	n	13.8
	n	n	13.9
	n	n	14
	n	n	14.1
	n	n	14.2
	n	n	14.3
	n	n	14.4
	n	n	14.5
	n	n	14.6
	n	n	14.7
	n	n	14.8
	n	n	14.9
	n	n	15
	n	n	15.1
	n	n	15.2
	n	n	15.3
	n	n	15.4
	n	n	15.5
	n	n	15.6
	n	n	15.7
	n	n	15.8
	n	n	15.9
	n	n	16
	n	n	16.1
	n	n	16.2
	n	n	16.3
	n	n	16.4
	n	n	16.5
	n	n	16.6
	n	n	16.7
	n	n	16.8
	n	n	16.9
	n	n	17
	n	n	17.1
	n	n	17.2
	n	n	17.3
	n	n	17.4
	n	n	17.5
	n	n	17.6
	n	n	17.7
	n	n	17.8
	n	n	17.9
	n	n	18
	n	n	18.1
	n	n	18.2
	n	n	18.3
	n	n	18.4
	n	n	18.5
	n	n	18.6
	n	n	18.7
	n	n	18.8
	n	n	18.9
	n	n	19
	n	n	19.1
	n	n	19.2
	n	n	19.3
	n	n	19.4
	n	n	19.5
	n	n	19.6
	n	n	19.7
	n	n	19.8
	n	n	19.9
	n	n	20
	n	n	20.1
	n	n	20.2
	n	n	20.3
	n	n	20.4
	n	n	20.5
	n	n	20.6
	n	n	20.7
	n	n	20.8
	n	n	20.9
	n	n	21
Cell ID	Flagellum 1	Flagellum 2	Time
121127_13	n	n	2.1
	n	n	2.2
	n	n	2.3
	n	n	2.4
	n	n	2.5
	n	n	2.6
	n	n	2.7
	n	n	2.8
	n	n	2.9
	n	n	3
	n	n	3.1
	n	n	3.2
	n	n	3.3
	n	n	3.4
	n	m	3.5
	n	s	3.6
	n	c	3.7
	n	c	3.8
	n	c	3.9
	n	c	4
	n	c	4.1
	n	c	4.2
	n	c	4.3
	n	c	4.4
	n	n	4.5
	n	n	4.6
	n	n	4.7
	n	n	4.8
	n	n	4.9
	n	m	5
	n	s	5.1
	n	s	5.2
	n	s	5.3
	m	s	5.4
	s	n	5.5
	s	n	5.6
	s	n	5.7
	m	n	5.8
	n	n	5.9
	n	n	6
	n	n	6.1
	n	n	6.2
	n	n	6.3
	n	n	6.4
	n	n	6.5
	n	n	6.6
	n	n	6.7
	n	n	6.8
	n	n	6.9
	n	n	7
	n	n	7.1
	n	n	7.2
	n	n	7.3
	n	n	7.4
	m	n	7.5
	s	n	7.6
	s	n	7.7
	c	n	7.8
	c	n	7.9
	c	n	8
	c	n	8.1
	c	n	8.2
	u	u	8.3
	u	u	8.4
	n	n	8.5
	n	n	8.6
	n	n	8.7
	n	n	8.8
	n	n	8.9
	n	n	9
	n	n	9.1
	n	n	9.2
	n	s	9.3
	n	s	9.4
	n	s	9.5
	n	s	9.6
	n	s	9.7
	n	n	9.8
	n	n	9.9
	n	n	10
	n	n	10.1
	n	n	10.2
	n	n	10.3
	n	n	10.4
	n	n	10.5
	n	s	10.6
	n	n	10.7
	n	n	10.8
	n	n	10.9
	n	m	11
	n	s	11.1
	n	s	11.2
	m	s	11.3
	s	s	11.4
	u	u	11.5
	u	u	11.6
	u	u	11.7
	u	u	11.8
	u	n	11.9
	m	n	12
	n	n	12.1
	n	n	12.2
	n	n	12.3
	n	n	12.4
	n	n	12.5
	n	n	12.6
	n	n	12.7
	n	n	12.8
	n	n	12.9
	n	n	13
	n	n	13.1
	n	n	13.2
	n	n	13.3
	n	n	13.4
	n	n	13.5
	n	n	13.6
	n	n	13.7
	n	n	13.8
	n	m	13.9
	n	s	14
	n	s	14.1
	n	s	14.2
	n	s	14.3
	n	m	14.4
	n	n	14.5
	n	n	14.6
	n	n	14.7
	n	n	14.8
	n	n	14.9
	n	n	15
	n	n	15.1
	n	n	15.2
	n	n	15.3
	n	n	15.4
	n	n	15.5
	n	n	15.6
	n	n	15.7
	n	n	15.8
	n	n	15.9
	n	n	16
	n	n	16.1
	n	n	16.2
	n	n	16.3
	n	n	16.4
	n	s	16.5
	n	s	16.6
	n	s	16.7
	n	m	16.8
	n	n	16.9
	n	n	17
	n	n	17.1
	n	n	17.2
	n	n	17.3
	n	n	17.4
	n	n	17.5
	n	n	17.6
	n	n	17.7
	n	n	17.8
	n	n	17.9
	n	n	18
	n	n	18.1
	n	n	18.2
	n	n	18.3
	n	n	18.4
	n	n	18.5
	n	n	18.6
	n	n	18.7
	n	n	18.8
	n	n	18.9
	n	n	19
	n	n	19.1
	n	n	19.2
	n	n	19.3
	n	n	19.4
	m	n	19.5
	s	n	19.6
	s	n	19.7
	s	m	19.8
	u	s	19.9
	u	u	20
	u	u	20.1
	n	n	20.2
	n	n	20.3
	n	n	20.4
	n	n	20.5
	n	n	20.6
	n	n	20.7
	n	n	20.8
	n	n	20.9
	n	n	21
	n	n	21.1
	n	n	21.2
	n	n	21.3
	n	n	21.4
	n	m	21.5
	n	s	21.6
	n	u	21.7
	n	u	21.8
	n	u	21.9
	n	c	22
	n	n	22.1
	n	n	22.2
	n	n	22.3
	n	n	22.4
	n	n	22.5
	n	n	22.6
	n	n	22.7
	n	n	22.8
	n	n	22.9
	m	n	23
	m	n	23.1
	c	n	23.2
	c	n	23.3
	c	m	23.4
	u	c	23.5
	n	c	23.6
	n	c	23.7
	n	n	23.8
	n	n	23.9
	n	n	24
	n	n	24.1
	n	n	24.2
	n	n	24.3
	n	n	24.4
	n	n	24.5
	n	n	24.6
	n	n	24.7
	n	n	24.8
	n	n	24.9
	n	n	25
	n	n	25.1
	n	n	25.2
	n	n	25.3
	n	n	25.4
	n	n	25.5
	n	n	25.6
	n	n	25.7
	n	n	25.8
	n	n	25.9
	n	n	26
	n	n	26.1
	n	n	26.2
	n	m	26.3
	m	u	26.4
	u/c	u/c	26.5
	u	u	26.6
	u	u	26.7
	n	n	26.8
	n	n	26.9
	n	n	27
	n	n	27.1
	n	n	27.2
	n	n	27.3
	n	n	27.4
	n	n	27.5
	n	n	27.6
	n	n	27.7
	n	n	27.8
	s	n	27.9
	m	n	28
	c	n	28.1
	u	n	28.2
	u	n	28.3
	c	n	28.4
	u	n	28.5
	u	n	28.6
	u	n	28.7
	n	n	28.8
	n	m	28.9
	n	s	29
	n	s	29.1
	n	m	29.2
	n	n	29.3
	n	n	29.4
	n	n	29.5
	n	n	29.6
	n	n	29.7
	n	n	29.8
	n	n	29.9
	n	n	30
	n	n	30.1
	n	n	30.2
	n	n	30.3
	n	n	30.4
	n	n	30.5
	n	n	30.6
	n	n	30.7
	n	n	30.8
	n	n	30.9
	n	n	31
	n	n	31.1
	n	n	31.2
	n	n	31.3
	m	n	31.4
	s	n	31.5
	c	n	31.6
	c	n	31.7
	m	n	31.8
	n	n	31.9
	n	n	32
	n	n	32.1
	n	n	32.2
	m	n	32.3
	s	n	32.4
	s	n	32.5
	m	n	32.6
	n	n	32.7
	n	n	32.8
	n	n	32.9
	n	n	33
	n	n	33.1
	n	n	33.2
	n	n	33.3
	n	n	33.4
	m	n	33.5
	s	n	33.6
	s	n	33.7
	s	n	33.8
	s	u	33.9
	m	n	34
	n	n	34.1
	n	n	34.2
	n	n	34.3
	s	n	34.4
	u	u	34.5
	u	u	34.6
	u	u	34.7
	m	u	34.8
	n	n	34.9
	n	n	35
	n	n	35.1
	n	n	35.2
	n	n	35.3
	n	n	35.4
	n	n	35.5
	n	m	35.6
	n	s	35.7
	n	s	35.8
	n	s	35.9
	n	s	36
	n	n	36.1
	n	n	36.2
	n	n	36.3
	n	n	36.4
	n	n	36.5
	n	n	36.6
	n	n	36.7
	n	n	36.8
	n	n	36.9
	n	n	37
	n	n	37.1
	n	n	37.2
	n	n	37.3
	n	n	37.4
	n	n	37.5
	n	n	37.6
	n	n	37.7
	n	n	37.8
	n	n	37.9
	n	n	38
	n	n	38.1
	n	n	38.2
	m	n	38.3
	s	n	38.4
	u	n	38.5
	m	n	38.6
	n	n	38.7
	n	n	38.8
	n	n	38.9
	n	n	39
	n	n	39.1
	n	n	39.2
	n	n	39.3
	n	n	39.4
	n	m	39.5
	n	s	39.6
	n	u	39.7
	n	m	39.8
	n	n	39.9
	n	n	40
	n	n	40.1
	n	n	40.2
	n	n	40.3
Cell ID	Flagellum 1	Flagellum 2	Time
121129_02	m	n	7.7
	c	n	7.8
	c	n	7.9
	c	n	8
	c	n	8.1
	c	n	8.2
	c	n	8.3
	c	n	8.4
	c	p	8.5
	c	m	8.6
	c	m	8.7
	c	m/s	8.8
	c	m/s	8.9
	c	m/s	9
	c	n	9.1
	c	n	9.2
	n	n	9.3
	n	n	9.4
	n	n	9.5
	n	n	9.6
	n	n	9.7
	n	n	9.8
	n	n	9.9
	n	n	10
	n	n	10.1
	n	n	10.2
	n	m	10.3
	n	m	10.4
	n	c	10.5
	n	c	10.6
	n	c	10.7
	n	c	10.8
	n	c	10.9
	n	n	11
	n	n	11.1
	n	n	11.2
	n	n	11.3
	n	n	11.4
	n	n	11.5
	n	n	11.6
	n	n	11.7
	n	n	11.8
	n	n	11.9
	c	n	12
	c	n	12.1
	c	m	12.2
	c	c	12.3
	n	c	12.4
	n	c	12.5
	n	c	12.6
	n	c	12.7
	n	c	12.8
	n	c	12.9
	n	c	13
	n	c	13.1
	n	c	13.2
	n	c	13.3
	n	c	13.4
	n	c	13.5
	c	c	13.6
	c	c	13.7
	c	c	13.8
	c	c	13.9
	c	c	14
	c	c	14.1
	c	c	14.2
	c	c	14.3
	n	c	14.4
	n	n	14.5
	n	n	14.6
	n	n	14.7
	n	n	14.8
	n	n	14.9
	n	n	15
	m	n	15.1
	c	n	15.2
	c	n	15.3
	c	n	15.4
	c	n	15.5
	c	n	15.6
	c	n	15.7
	c	n	15.8
	n	n	15.9
	n	n	16
	n	n	16.1
	n	n	16.2
	n	n	16.3
	n	n	16.4
	n	n	16.5
	n	p	16.6
	n	m	16.7
	n	n	16.8
	n	n	16.9
	n	n	17
	n	n	17.1
	n	n	17.2
	n	n	17.3
	n	n	17.4
	n	n	17.5
	n	m	17.6
	n	m	17.7
	c	c	17.8
	c	c	17.9
	c	n	18
	c	n	18.1
	c	n	18.2
	c	n	18.3
	c	n	18.4
	c	n	18.5
	c	n	18.6
	c	n	18.7
	c	n	18.8
	c	n	18.9
	n	n	19
	n	n	19.1
	n	n	19.2
	n	n	19.3
	n	n	19.4
	n	n	19.5
	n	n	19.6
	c	n	19.7
	c	n	19.8
	c	n	19.9
	c	n	20
	c	m	20.1
	c	m/s	20.2
	c	m/s	20.3
	c	n	20.4
	c	n	20.5
	c	n	20.6
	n	n	20.7
	n	n	20.8
	n	m	20.9
	n	s	21
	n	s	21.1
	n	n	21.2
	n	n	21.3
	n	n	21.4
	m/strange	m/strange	21.5
	m/strange	m/strange	21.6
	m/strange	m/strange	21.7
	m/strange	m/strange	21.8
	m/strange	m/strange	21.9
	m/strange	m/strange	22
	m/strange	m/strange	22.1
	m/strange	m/strange	22.2
	m/strange	m/strange	22.3
	m/strange	m/strange	22.4
	m/strange	m/strange	22.5
	n	n	22.6
	n	n	22.7
	n	n	22.8
	n	n	22.9
	n	n	23
	n	n	23.1
	n	n	23.2
	n	m	23.3
	n	s	23.4
	n	m	23.5
	c	n	23.6
	c	n	23.7
	c	n	23.8
	c	n	23.9
	c	m	24
	c	c	24.1
	c	c	24.2
	c	c	24.3
	m	c	24.4
	n	c	24.5
	m	m	24.6
	m	s	24.7
	s	m	24.8
	m	n	24.9
	m	n	25
	c	n	25.1
	c	n	25.2
	c	n	25.3
	c	n	25.4
	c	n	25.5
	c	n	25.6
	c	n	25.7
	m	n	25.8
	n	n	25.9
	n	n	26
	n	n	26.1
	n	n	26.2
	n	n	26.3
	n	n	26.4
	n	n	26.5
	n	n	26.6
	n	n	26.7
	n	n	26.8
	n	n	26.9
	n	n	27
	c	n	27.1
	c	n	27.2
	c	n	27.3
	c	n	27.4
	n	n	27.5
	n	n	27.6
	n	n	27.7
	n	n	27.8
	n	n	27.9
	n	n	28
	n	n	28.1
	n	n	28.2
	n	n	28.3
	n	n	28.4
	n	n	28.5
	n	n	28.6
	m	n	28.7
	c	n	28.8
	c	n	28.9
	c	n	29
	c	n	29.1
	c	m	29.2
	c	m/strange	29.3
	c	m/strange	29.4
	c	m/strange	29.5
	c	s	29.6
	c	s	29.7
	m	s	29.8
	m	s	29.9
	n	n	30
	n	n	30.1
	n	n	30.2
	n	n	30.3
	n	n	30.4
	n	n	30.5
	n	n	30.6
	n	n	30.7
	n	n	30.8
	m	n	30.9
	c	n	31
	c	n	31.1
	c	n	31.2
	c	n	31.3
	c	n	31.4
	m	n	31.5
	m	m	31.6
	m	s	31.7
	u	s	31.8
	u	s	31.9
	s	s	32
	s	s	32.1
	m	s	32.2
	n	s	32.3
	n	s	32.4
	n	s	32.5
	n	s	32.6
	m	s	32.7
	c	s	32.8
	u	u	32.9
	u	u	33
	u	u	33.1
	u	u	33.2
	c	u	33.3
	c	s	33.4
	c	s	33.5
	c	s	33.6
	c	n	33.7
	m	n	33.8
	n	n	33.9
	n	n	34
	n	n	34.1
	n	n	34.2
	n	n	34.3
	n	n	34.4
	n	n	34.5
	n	n	34.6
	n	n	34.7
	n	n	34.8
	n	n	34.9
	n	n	35
	n	n	35.1
	n	n	35.2
	n	n	35.3
	n	n	35.4
	n	n	35.5
	n	m	35.6
	n	s	35.7
	n	s	35.8
	n	s	35.9
	n	s	36
	n	n	36.1
	n	n	36.2
	n	n	36.3
	n	n	36.4
	n	n	36.5
	n	n	36.6
	n	n	36.7
	n	n	36.8
	n	n	36.9
	n	n	37
	n	n	37.1
	p	n	37.2
	s	n	37.3
	s	s	37.4
	u	s	37.5
	u	s	37.6
	c	s	37.7
	c	s	37.8
	c	s	37.9
	c	m	38
	c	n	38.1
	m	n	38.2
	n	n	38.3
	n	n	38.4
	n	n	38.5
	n	n	38.6
	n	n	38.7
	n	n	38.8
	n	m	38.9
	n	s	39
	n	m	39.1
	n	m	39.2
	n	m	39.3
	n	m	39.4
	n	m	39.5
	n	m	39.6
	m	m	39.7
	m	n	39.8
	c	n	39.9
	c	n	40
	c	n	40.1
	c	n	40.2
	c	n	40.3
	c	n	40.4
	c	n	40.5
	c	n	40.6
	c	n	40.7
	m	n	40.8
	m	n	40.9
	n	n	41
	n	n	41.1
	n	n	41.2
	n	n	41.3
[truncated: 988 more rows]

## Sheet: Unstim wt N =3
Unstimulated Wild type cells, N = 3				n = normal flagellar waveform, marked ccw for analysis
				s = semicoiled flagellar waveform, c = curly, semicoiled flagellar waveform, marked cw for analysis
				p = paused, m = mixed, marked cw for analysis
				u = unknown, marked cw for analysis
Cell ID	Flagellum 1	Flagellum 2	Flagellum 3	Time
110709_06	m	n	n	2.6
	s	n	n	2.7
	c	n	n	2.8
	c	n	n	2.9
	c	n	n	3
	m	n	n	3.1
	n	m	n	3.2
	n	s	n	3.3
	n	m	n	3.4
	n	n	n	3.5
	n	n	n	3.6
	n	n	n	3.7
	n	n	n	3.8
	n	n	n	3.9
	n	n	n	4
	n	n	n	4.1
	n	n	n	4.2
	n	n	n	4.3
	n	n	n	4.4
	n	n	n	4.5
	n	n	n	4.6
	n	n	n	4.7
	n	n	n	4.8
	n	n	n	4.9
	n	n	n	5
	n	n	n	5.1
	m	n	n	5.2
	m	n	n	5.3
	s	n	n	5.4
	n	n	n	5.5
	n	n	n	5.6
	n	n	n	5.7
	n	n	n	5.8
	n	n	n	5.9
	n	n	n	6
	n	n	n	6.1
	n	m	n	6.2
	n	s	m	6.3
	n	s	c	6.4
	n	u	u	6.5
	n	s	u	6.6
	n	s	u	6.7
	n	s	c	6.8
	n	s	c	6.9
	n	c	c	7
	n	m	c	7.1
	n	n	c	7.2
	n	n	c	7.3
	n	n	c	7.4
	n	n	c	7.5
	n	n	c	7.6
	n	n	m	7.7
	n	n	n	7.8
	n	n	n	7.9
	n	n	n	8
	n	n	n	8.1
	n	n	n	8.2
	n	n	n	8.3
	n	n	n	8.4
	n	n	n	8.5
	n	n	n	8.6
	n	n	n	8.7
	n	n	n	8.8
	n	n	n	8.9
	n	n	n	9
	n	n	n	9.1
	n	n	n	9.2
	n	m	n	9.3
	n	m	n	9.4
	n	s	n	9.5
	u	c	n	9.6
	u	u	u	9.7
	u	u	u	9.8
	u	s	u	9.9
	u	u	u	10
	u	u	c	10.1
	u	u	u	10.2
	n	n	n	10.3
	n	n	n	10.4
Cell ID	Flagellum 1	Flagellum 2	Flagellum 3	Time
120606_13	s	n	n	2.4
	s	n	n	2.5
	m	n	n	2.6
	n	n	n	2.7
	n	n	n	2.8
	n	n	n	2.9
	n	n	n	3
	n	n	n	3.1
	n	n	n	3.2
	n	n	n	3.3
	n	n	n	3.4
	n	n	n	3.5
	n	n	n	3.6
	n	n	n	3.7
	n	n	n	3.8
	n	n	n	3.9
	n	n	n	4
	n	n	n	4.1
	n	n	n	4.2
	n	n	n	4.3
	n	n	n	4.4
	n	n	n	4.5
	n	n	n	4.6
	n	n	n	4.7
	n	n	n	4.8
	n	n	n	4.9
	n	n	n	5
	n	n	n	5.1
	n	n	n	5.2
	n	n	n	5.3
	n	m	n	5.4
	n	m	n	5.5
	m	m	n	5.6
	m	s	m	5.7
	s	s	s	5.8
	s	s	s	5.9
	s	s	s	6
	s	s	s	6.1
	n	s	s	6.2
	n	m	s	6.3
	n	n	s	6.4
	n	n	s	6.5
	n	n	s	6.6
	n	n	s	6.7
	n	n	s	6.8
	n	n	s	6.9
	n	n	s	7
	n	n	s	7.1
	n	n	s	7.2
	n	n	s	7.3
	n	n	s	7.4
	n	n	s	7.5
	n	n	s	7.6
	n	n	u	7.7
	n	n	n	7.8
	n	n	n	7.9
	n	n	n	8
	n	n	n	8.1
	n	n	n	8.2
	n	n	n	8.3
	n	n	n	8.4
	n	n	n	8.5
	n	n	n	8.6
	n	n	n	8.7
	n	n	n	8.8
	n	n	n	8.9
	p	n	n	9
	n	n	n	9.1
	n	n	n	9.2
	n	n	n	9.3
	n	n	n	9.4
	n	n	n	9.5
	n	n	n	9.6
	n	n	n	9.7
	n	n	n	9.8
	n	n	n	9.9
	n	n	n	10
	n	n	n	10.1
	n	n	n	10.2
	n	n	n	10.3
	n	n	n	10.4
	n	n	n	10.5
	n	n	n	10.6
	n	n	n	10.7
	n	n	n	10.8
	n	n	n	10.9
	n	n	n	11
	n	n	n	11.1
	n	n	n	11.2
	n	n	n	11.3
	n	n	n	11.4
	n	n	n	11.5
	n	n	n	11.6
	n	n	n	11.7
	n	n	n	11.8
	n	n	n	11.9
	n	n	n	12
	n	n	n	12.1
	n	n	n	12.2
	n	n	n	12.3
	n	n	n	12.4
	n	n	n	12.5
	n	n	n	12.6
	n	n	n	12.7
	n	n	n	12.8
Cell ID	Flagellum 1	Flagellum 2	Flagellum 3	Time
120613_16	n	n	n	1.6
	n	n	n	1.7
	n	n	n	1.8
	n	n	n	1.9
	m	n	n	2
	m	m	n	2.1
	s	s	u	2.2
	s	s	m	2.3
	s	n	c	2.4
	s	n	c	2.5
	m	n	c	2.6
	n	n	n	2.7
	n	n	n	2.8
	n	n	n	2.9
	n	n	p	3
	n	n	n	3.1
	n	n	n	3.2
	n	n	n	3.3
	n	n	n	3.4
	n	n	n	3.5
	n	n	n	3.6
	n	n	n	3.7
	n	n	n	3.8
	n	n	n	3.9
	n	n	n	4
	n	n	n	4.1
	n	n	n	4.2
	n	n	n	4.3
	n	n	n	4.4
	n	n	n	4.5
	n	n	n	4.6
	n	n	n	4.7
	n	n	n	4.8
	n	n	n	4.9
	n	n	n	5
	n	n	n	5.1
	n	n	n	5.2
	n	n	n	5.3
	n	n	n	5.4
	n	n	n	5.5
	n	n	n	5.6
	n	n	n	5.7
	p	n	n	5.8
	n	n	n	5.9
	n	n	n	6
	n	n	n	6.1
	n	n	n	6.2
	n	n	n	6.3
	n	n	n	6.4
	n	n	n	6.5
	n	n	n	6.6
	n	n	n	6.7
	n	n	n	6.8
	n	n	n	6.9
	n	n	n	7
	n	n	n	7.1
	n	n	n	7.2
	n	n	n	7.3
	n	n	n	7.4
	n	n	n	7.5
	n	n	n	7.6
	n	n	n	7.7
	n	n	n	7.8
	n	n	n	7.9
	n	n	n	8
	n	n	n	8.1
	n	n	n	8.2
	n	n	n	8.3
	n	n	n	8.4
	n	n	n	8.5
	n	n	n	8.6
	n	n	n	8.7
	n	n	n	8.8
	n	n	n	8.9
	n	n	n	9
	n	n	n	9.1
	n	n	n	9.2
	n	n	n	9.3
	n	n	n	9.4
	n	n	n	9.5
	n	n	n	9.6
	n	n	n	9.7
	n	n	n	9.8
	n	n	n	9.9
	n	n	n	10
	n	n	n	10.1
	n	n	n	10.2
	n	n	n	10.3
	n	n	n	10.4
	n	n	n	10.5
	n	n	n	10.6
	n	n	n	10.7
	n	n	n	10.8
	n	n	n	10.9
	n	n	n	11
	n	n	n	11.1
	n	n	n	11.2
	n	n	n	11.3
	n	n	n	11.4
	n	n	n	11.5
	n	n	n	11.6
Cell ID	Flagellum 1	Flagellum 2	Flagellum 3	Time
120613_24	n	n	n	1.4
	n	n	n	1.5
	n	n	n	1.6
	n	n	n	1.7
	n	n	n	1.8
	n	n	n	1.9
	n	n	n	2
	n	n	n	2.1
	n	n	n	2.2
	n	n	n	2.3
	n	n	n	2.4
	n	n	n	2.5
	n	n	n	2.6
	n	n	n	2.7
	n	n	n	2.8
	n	n	n	2.9
	n	n	n	3
	n	n	n	3.1
	n	n	n	3.2
	n	n	n	3.3
	n	n	n	3.4
	n	n	n	3.5
	n	n	n	3.6
	n	n	n	3.7
	n	n	n	3.8
	n	n	n	3.9
	n	n	n	4
	n	n	n	4.1
	n	n	n	4.2
	p	n	n	4.3
	n	n	n	4.4
	n	n	n	4.5
	n	n	n	4.6
	n	p	n	4.7
	n	n	n	4.8
	n	n	n	4.9
	n	n	n	5
	n	n	n	5.1
	n	n	n	5.2
	n	n	n	5.3
	n	n	n	5.4
	n	n	n	5.5
	n	n	n	5.6
	n	n	n	5.7
	n	n	n	5.8
	n	n	n	5.9
	n	n	n	6
	n	n	n	6.1
	n	n	n	6.2
	n	n	n	6.3
	n	n	n	6.4
	n	n	n	6.5
	n	n	n	6.6
	n	n	n	6.7
	n	n	n	6.8
	p	n	n	6.9
	n	n	n	7
	n	n	n	7.1
	n	n	n	7.2
	n	n	n	7.3
	n	n	n	7.4
	n	n	n	7.5
	n	n	n	7.6
	n	n	n	7.7
	n	n	n	7.8
	n	n	n	7.9
	n	n	n	8
	n	n	n	8.1
	n	n	n	8.2
	n	n	n	8.3
	n	n	n	8.4
	n	n	n	8.5
	n	n	n	8.6
	n	n	n	8.7
	p	n	n	8.8
	n	n	n	8.9
	n	n	n	9
	n	n	n	9.1
	n	n	n	9.2
	n	n	n	9.3
	n	n	n	9.4
Cell ID	Flagellum 1	Flagellum 2	Flagellum 3	Time
120620_14	n	n	n	3.6
	n	n	n	3.7
	n	n	n	3.8
	n	n	n	3.9
	n	n	n	4
	n	n	n	4.1
	n	n	n	4.2
	n	n	n	4.3
	n	n	n	4.4
	n	n	n	4.5
	n	n	n	4.6
	n	n	n	4.7
	n	n	n	4.8
	p	n	n	4.9
	m	n	n	5
	s	n	n	5.1
	s	n	n	5.2
	s	n	n	5.3
	s	n	n	5.4
	s	n	n	5.5
	s	n	n	5.6
	s	n	n	5.7
	m	n	n	5.8
	n	n	n	5.9
	n	n	n	6
	n	n	n	6.1
	n	n	n	6.2
	n	n	n	6.3
	n	n	n	6.4
	n	n	n	6.5
	n	n	n	6.6
	n	n	n	6.7
	n	n	n	6.8
	m	n	n	6.9
	s	n	n	7
	s	n	n	7.1
	s	n	n	7.2
	s	n	n	7.3
	s	u	n	7.4
	s	u	n	7.5
	s	u	n	7.6
	s	u	n	7.7
	s	u	n	7.8
	s	u	n	7.9
	s	n	u	8
	s	u	u	8.1
	s	u	u	8.2
	s	u	u	8.3
	s	u	u	8.4
	s	u	u	8.5
	s	u	u	8.6
	s	u	u	8.7
	s	u	u	8.8
	s	u	u	8.9
	m	c	u	9
	n	c	u	9.1
	n	c	n	9.2
	n	c	n	9.3
	n	c	n	9.4
	n	m	n	9.5
	n	n	n	9.6
	n	n	n	9.7
	n	n	n	9.8
	n	n	n	9.9
	n	n	n	10
	n	n	n	10.1
	n	n	n	10.2
	n	n	n	10.3
	n	n	n	10.4
	n	n	n	10.5
	n	n	n	10.6
	n	n	n	10.7
	n	n	n	10.8
	n	n	n	10.9
	n	n	n	11
	n	n	n	11.1
	n	n	n	11.2
	n	n	n	11.3
	n	n	n	11.4
	n	n	n	11.5
	n	n	n	11.6
	n	n	n	11.7
	n	n	n	11.8
	n	n	n	11.9
	n	n	n	12
	n	n	n	12.1
	n	n	n	12.2
	n	n	n	12.3
	n	n	n	12.4
	n	n	n	12.5
	n	n	n	12.6
	n	n	n	12.7
	n	n	n	12.8
	n	n	n	12.9
	n	n	n	13
	n	n	n	13.1
	n	n	n	13.2
	n	n	n	13.3
	n	n	n	13.4
	n	n	n	13.5
	n	n	n	13.6
	n	n	n	13.7
	n	n	n	13.8
	n	n	n	13.9
	n	n	n	14
Cell ID	Flagellum 1	Flagellum 2	Flagellum 3	Time
120622_13	s	n	n	1.6
	n	p	p	1.7
	n	p	p	1.8
	n	p	p	1.9
	n	n	n	2
	n	n	n	2.1
	n	n	n	2.2
	n	n	n	2.3
	n	n	n	2.4
	n	n	n	2.5
	n	n	n	2.6
	n	n	n	2.7
	n	n	n	2.8
	n	n	n	2.9
	n	n	n	3
	n	n	n	3.1
	n	n	n	3.2
	n	n	n	3.3
	n	n	n	3.4
	n	n	n	3.5
	n	n	n	3.6
	n	n	n	3.7
	n	n	n	3.8
	n	n	n	3.9
	n	n	n	4
	n	n	n	4.1
	n	n	n	4.2
	n	n	n	4.3
	n	n	n	4.4
	n	n	n	4.5
	n	n	n	4.6
	n	n	n	4.7
	n	n	n	4.8
	p	n	n	4.9
	n	n	n	5
	n	n	n	5.1
	n	n	n	5.2
	n	n	n	5.3
	n	n	n	5.4
	n	n	n	5.5
	n	n	n	5.6
	n	n	n	5.7
	n	n	n	5.8
	n	n	n	5.9
	n	n	n	6
	n	n	n	6.1
	n	n	n	6.2
	n	n	n	6.3
	n	n	n	6.4
	n	n	n	6.5
	n	n	n	6.6
	n	n	n	6.7
	n	n	n	6.8
	n	n	n	6.9
	n	n	n	7
	n	n	n	7.1
	n	n	n	7.2
	n	n	n	7.3
	n	n	n	7.4
	n	n	n	7.5
	n	n	n	7.6
	n	n	n	7.7
	n	n	n	7.8
	n	n	n	7.9
	n	n	n	8
	n	n	n	8.1
	n	n	n	8.2
	n	n	n	8.3
	n	n	n	8.4
	n	n	n	8.5
	n	n	n	8.6
	n	n	n	8.7
	n	n	n	8.8
	n	n	n	8.9
	n	n	n	9
	n	n	n	9.1
	n	n	n	9.2
	n	n	n	9.3
	n	n	n	9.4
	n	n	n	9.5
	n	n	n	9.6
	n	n	n	9.7
	n	n	n	9.8
	n	n	n	9.9
	n	n	n	10
	n	n	n	10.1
	n	n	n	10.2
	n	n	n	10.3
	n	n	n	10.4
	n	n	n	10.5
	n	n	n	10.6
	n	n	n	10.7
	n	n	n	10.8
	n	n	n	10.9
	n	n	n	11
Cell ID	Flagellum 1	Flagellum 2	Flagellum 3	Time
121209_025	n	n	n	7.1
	n	n	n	7.2
	n	n	n	7.3
	n	n	n	7.4
	n	n	n	7.5
	n	n	n	7.6
	n	n	n	7.7
	n	n	n	7.8
	n	n	n	7.9
	n	n	n	8
	n	n	n	8.1
	n	n	n	8.2
	n	n	n	8.3
	n	n	n	8.4
	n	n	n	8.5
	n	n	n	8.6
	n	n	n	8.7
	n	n	n	8.8
	n	n	n	8.9
	n	n	n	9
	n	n	n	9.1
	n	n	n	9.2
	n	n	n	9.3
	n	n	n	9.4
	n	n	n	9.5
	n	n	n	9.6
	n	n	n	9.7
	n	n	n	9.8
	n	n	n	9.9
	n	n	n	10
	n	n	n	10.1
	n	n	n	10.2
	n	n	n	10.3
	n	n	n	10.4
	n	n	n	10.5
	m	m	n	10.6
	s	s	n	10.7
	s	s	n	10.8
	n	n	n	10.9
	n	n	n	11
	n	n	n	11.1
	n	n	n	11.2
	n	n	n	11.3
	n	n	n	11.4
	n	n	n	11.5
	n	n	n	11.6
	n	n	n	11.7
	n	n	n	11.8
	n	n	n	11.9
	n	n	n	12
	n	n	n	12.1
	n	n	n	12.2
	n	n	n	12.3
	n	n	n	12.4
	n	n	n	12.5
	n	n	n	12.6
	n	n	n	12.7
	n	n	n	12.8
	n	n	n	12.9
	n	n	n	13
	n	n	n	13.1
	n	n	n	13.2
	n	n	n	13.3
	n	n	n	13.4
	n	n	n	13.5
	n	n	n	13.6
	n	n	n	13.7
	n	n	n	13.8
	n	n	n	13.9
	n	n	n	14
	n	n	n	14.1
	n	n	n	14.2
	n	n	n	14.3
	n	n	n	14.4
Cell ID	Flagellum 1	Flagellum 2	Flagellum 3	Time
121213_006	n	n	n	11.2
	n	n	n	11.3
	n	n	n	11.4
	n	n	n	11.5
	n	n	n	11.6
	n	n	n	11.7
	n	n	n	11.8
	n	n	n	11.9
	n	n	n	12
	n	n	n	12.1
	n	n	n	12.2
	n	n	n	12.3
	n	n	m	12.4
	m	n	s	12.5
	s	n	s	12.6
	s	m	s	12.7
	s	m	s	12.8
	s	s	s	12.9
	s	s	u	13
	u	m	u	13.1
	n	n	n	13.2
	n	n	n	13.3
	n	n	n	13.4
	n	n	m	13.5
	n	n	m/loop	13.6
	n	n	m/loop	13.7
	n	n	m	13.8
	n	n	n	13.9
	n	n	n	14
	n	n	n	14.1
	n	n	n	14.2
	n	n	n	14.3
	n	n	m	14.4
	n	n	m/loop	14.5
	n	n	m/loop	14.6
	n	n	m/loop	14.7
	n	n	m/loop	14.8
	n	n	m/loop	14.9
	m	n	m/loop	15
	s	m	m/loop	15.1
	s	s	m	15.2
	s	s	n	15.3
	s	u	n	15.4
	s	u	n	15.5
	s	u	n	15.6
	m	s	n	15.7
	n	s	n	15.8
	n	m	n	15.9
	n	n	m/loop	16
	n	n	n	16.1
	n	n	n	16.2
	n	n	n	16.3
	n	n	n	16.4
	n	n	n	16.5
	n	n	n	16.6
	n	n	n	16.7
	n	n	n	16.8
	n	n	n	16.9
	n	n	n	17
	n	n	n	17.1
Cell ID	Flagellum 1	Flagellum 2	Flagellum 3	Time
121213_017	c	c	u	3.4
	c	c	u	3.5
	n	n	n	3.6
	n	n	n	3.7
	n	n	n	3.8
	n	n	n	3.9
	n	n	n	4
	n	n	n	4.1
	n	n	n	4.2
	n	n	n	4.3
	n	n	n	4.4
	n	n	n	4.5
	n	n	n	4.6
	n	n	n	4.7
	n	n	n	4.8
	n	n	n	4.9
	n	n	n	5
	n	n	n	5.1
	n	n	n	5.2
	n	n	n	5.3
	n	n	n	5.4
	n	n	n	5.5
	n	n	n	5.6
	n	n	n	5.7
	n	n	n	5.8
	n	n	n	5.9
	n	n	n	6
	n	n	n	6.1
	n	n	n	6.2
	n	n	n	6.3
	n	n	n	6.4
	n	n	n	6.5
	n	n	n	6.6
	n	n	n	6.7
	m	n	n	6.8
	s	n	n	6.9
	m	n	n	7
	n	n	n	7.1
	n	n	n	7.2
	n	n	n	7.3
	n	n	n	7.4
	n	n	n	7.5
	n	n	n	7.6
	n	n	n	7.7
	n	n	n	7.8
	n	n	n	7.9
	n	n	n	8
	n	n	n	8.1
	n	n	n	8.2
	n	n	n	8.3
	n	n	n	8.4
	n	n	n	8.5
	n	n	n	8.6
	n	n	n	8.7
	n	n	m	8.8
	n	n	s	8.9
	n	n	m	9
	n	n	n	9.1
	n	n	n	9.2
	n	n	n	9.3
	m	n	n	9.4
	s	n	n	9.5
	c	n	n	9.6
	c	n	n	9.7
	c	n	n	9.8
	n	n	n	9.9
	n	n	m	10
	n	n	s	10.1
	n	n	s	10.2
	n	n	c	10.3
	n	n	c	10.4
	n	n	m	10.5
	n	n	n	10.6
	n	n	n	10.7
	n	n	n	10.8
	n	n	n	10.9
	n	n	n	11
	n	n	n	11.1
	n	n	n	11.2
	n	n	n	11.3
	n	n	n	11.4
	n	n	n	11.5
	n	n	n	11.6
	n	m	n	11.7
Cell ID	Flagellum 1	Flagellum 2	Flagellum 3	Time
130222_08	n	n	n	8.3
	n	n	n	8.4
	n	n	n	8.5
	n	n	n	8.6
	n	n	n	8.7
	n	n	n	8.8
	n	n	n	8.9
	n	n	n	9
	n	n	n	9.1
	n	n	n	9.2
	n	n	n	9.3
	n	n	n	9.4
	n	n	n	9.5
	n	n	n	9.6
	n	n	n	9.7
	n	n	n	9.8
	n	n	n	9.9
	n	n	n	10
	n	n	n	10.1
	n	n	n	10.2
	n	n	n	10.3
	n	n	n	10.4
	n	n	n	10.5
	n	n	n	10.6
	n	n	n	10.7
	n	n	n	10.8
	n	n	n	10.9
	n	n	n	11
	n	n	n	11.1
	n	n	n	11.2
	n	n	n	11.3
	n	n	n	11.4
	n	n	n	11.5
	n	n	n	11.6
	n	n	n	11.7
	n	n	n	11.8
	n	n	n	11.9
	n	n	n	12
	n	n	n	12.1
	n	n	n	12.2
	n	n	n	12.3
	n	n	n	12.4
	n	n	n	12.5
	n	n	n	12.6
	n	n	n	12.7
	n	n	n	12.8
	n	n	n	12.9
	n	n	n	13
	n	n	n	13.1
	n	n	n	13.2
	n	n	n	13.3
	n	n	n	13.4
	n	n	n	13.5
	n	n	n	13.6
	n	n	n	13.7
	n	n	n	13.8
	n	n	n	13.9
	n	n	n	14
	n	n	n	14.1
	n	n	n	14.2
	n	n	n	14.3
	n	n	n	14.4
	n	n	n	14.5
	n	n	n	14.6
	m	n	n	14.7
	c	n	n	14.8
	c	n	n	14.9
	c	n	n	15
	c	n	n	15.1
	c	n	n	15.2
	c	n	n	15.3
	c	m	n	15.4
	c	m	n	15.5
	c	s	n	15.6
	c	s	n	15.7
	c	m	n	15.8
	m	n	n	15.9
	n	n	n	16
	n	n	n	16.1
	n	n	n	16.2
	n	n	n	16.3
	n	n	n	16.4
	n	n	n	16.5
	n	n	n	16.6
	n	n	n	16.7
	n	n	n	16.8
	n	n	n	16.9
	n	n	n	17
	n	n	n	17.1
	n	n	n	17.2
	s	m	m	17.3
	s	s	m	17.4
	s	s	uc	17.5
	s	m	u	17.6
	c	n	n	17.7
	m	n	n	17.8
	n	n	n	17.9
	n	n	n	18
	n	n	n	18.1
	n	n	n	18.2
	m	m	n	18.3
	s	m	u	18.4
	s	s	u	18.5
	s	s	u	18.6
	s	s	u	18.7
	s	s	u	18.8
	s	s	u	18.9
	s	s	n	19
	s	s	n	19.1
	s	s	n	19.2
	s	m	n	19.3
	m	n	n	19.4
	n	n	n	19.5
	n	n	n	19.6
	n	n	n	19.7
	n	n	n	19.8
	n	n	n	19.9
	n	n	n	20
	n	n	n	20.1
	n	n	n	20.2
	n	n	n	20.3
	n	n	n	20.4
	n	n	n	20.5
	n	n	n	20.6
	n	n	n	20.7
	n	n	n	20.8
	n	n	n	20.9
	n	n	n	21
Cell ID	Flagellum 1	Flagellum 2	Flagellum 3	Time
130222_11	uc	s	u	9
	m	s	n	9.1
	n	s	n	9.2
	n	s	n	9.3
	n	s	n	9.4
	n	m	n	9.5
	n	n	n	9.6
	n	n	n	9.7
	n	n	n	9.8
	n	n	n	9.9
	n	n	n	10
	m	n	n	10.1
	s	n	s	10.2
	c	n	s	10.3
	uc	n	s	10.4
	uc	n	s	10.5
	uc	n	s	10.6
	uc	n	n	10.7
	c	n	n	10.8
	c	n	n	10.9
	m	n	n	11
	n	n	n	11.1
	n	n	n	11.2
	n	n	n	11.3
	n	n	n	11.4
	n	n	n	11.5
	n	n	n	11.6
	n	n	n	11.7
	n	n	n	11.8
	n	n	n	11.9
	s	n	n	12
	s	n	n	12.1
	c	n	n	12.2
	c	n	n	12.3
	n	n	n	12.4
	n	n	n	12.5
	n	n	n	12.6
	n	n	n	12.7
	n	n	n	12.8
	n	n	n	12.9
	n	n	n	13
	n	n	n	13.1
	n	n	n	13.2
	n	n	n	13.3
	n	n	n	13.4
	n	n	n	13.5
	n	n	n	13.6
	n	n	n	13.7
	m	n	n	13.8
	s	n	n	13.9
	s	n	n	14
	m	n	n	14.1
	c	n	n	14.2
	c	n	n	14.3
	n	n	n	14.4
	n	m	n	14.5
	n	s	n	14.6
	n	s	n	14.7
	n	s	n	14.8
	n	s	n	14.9
	n	s	n	15
	n	s	n	15.1
	n	s	n	15.2
	n	s	n	15.3
	n	n	n	15.4
	n	n	n	15.5
	n	n	n	15.6
	n	n	n	15.7
	n	n	n	15.8
	n	n	n	15.9
	n	n	n	16
	n	n	n	16.1
	n	n	n	16.2
	n	n	n	16.3
	n	n	n	16.4
	n	n	n	16.5
	n	n	n	16.6
	n	n	n	16.7
	n	n	n	16.8
	n	n	n	16.9
	n	n	n	17
	n	n	n	17.1
	n	n	n	17.2
	n	n	n	17.3
	n	n	n	17.4
	n	n	n	17.5
	n	n	n	17.6
	n	n	n	17.7
	n	n	n	17.8
	n	n	n	17.9
	n	n	n	18
	n	n	n	18.1
	n	n	n	18.2
	n	n	n	18.3
	n	n	n	18.4
	n	n	n	18.5
	n	n	n	18.6
	n	n	n	18.7
	n	n	n	18.8
	n	n	n	18.9
	n	n	n	19
	n	n	n	19.1
	n	n	n	19.2
	n	n	n	19.3
	n	n	n	19.4
	n	n	n	19.5
	n	n	n	19.6
	n	n	n	19.7
	n	n	n	19.8
	n	n	n	19.9
	n	n	n	20
	n	n	n	20.1
	n	n	n	20.2
	n	n	n	20.3
	n	n	n	20.4
	n	n	n	20.5
	n	n	n	20.6
	n	n	n	20.7
	n	n	n	20.8
	n	n	n	20.9
	n	n	n	21
	n	n	n	21.1
	n	n	n	21.2
	n	n	n	21.3
	m	n	n	21.4
	s	n	n	21.5
	c	u	n	21.6
	c	u	s	21.7
	c	uc	s	21.8
	uc	s	s	21.9
	uc	s	uc	22
	c	s	s	22.1
	c	s	uc	22.2
	m	s	n	22.3
	n	m	n	22.4
	n	n	n	22.5
	n	n	n	22.6
	n	n	n	22.7
	n	n	n	22.8
	n	n	n	22.9
	n	n	n	23
	m	n	n	23.1
	s	n	n	23.2
	n	n	n	23.3
	n	n	s	23.4
	n	n	s	23.5
	n	n	s	23.6
	n	n	s	23.7
	n	m	s	23.8
	n	s	s	23.9
	s	s	s	24
	s	c	u	24.1
	s	c	n	24.2
	uc	c	n	24.3
	uc	c	n	24.4
	c	m	n	24.5
	c	n	n	24.6
	n	n	n	24.7
	n	n	n	24.8
	n	n	n	24.9
	n	n	n	25
	n	n	n	25.1
	n	n	n	25.2
	n	n	n	25.3
	n	n	n	25.4
	n	n	n	25.5
	n	n	n	25.6
	n	n	n	25.7
	n	n	n	25.8
	n	n	n	25.9
	n	n	n	26
	n	n	n	26.1
	n	n	n	26.2
	n	n	n	26.3
	n	n	n	26.4
Cell ID	Flagellum 1	Flagellum 2	Flagellum 3	Time
130222_15	n	s	n	8.9
	n	s	n	9
	n	s	n	9.1
	n	s	n	9.2
	n	s	n	9.3
	n	n	n	9.4
	n	n	n	9.5
	n	n	n	9.6
	n	n	s	9.7
	n	n	s	9.8
	n	n	s	9.9
	n	n	s	10
	n	n	s	10.1
	n	n	n	10.2
	n	n	n	10.3
	n	n	n	10.4
	n	n	n	10.5
	n	n	n	10.6
	n	n	n	10.7
	n	n	n	10.8
	n	n	n	10.9
	n	n	n	11
	n	n	n	11.1
	n	n	n	11.2
	n	n	n	11.3
	n	n	n	11.4
	n	n	n	11.5
	n	n	n	11.6
	n	n	n	11.7
	n	n	n	11.8
	n	n	n	11.9
	n	n	n	12
	n	n	n	12.1
	n	n	n	12.2
	n	n	n	12.3
	n	n	n	12.4
	n	n	n	12.5
	n	n	n	12.6
	n	n	n	12.7
	n	n	n	12.8
	n	n	n	12.9
	n	n	n	13
	n	n	n	13.1
	n	n	n	13.2
	n	n	n	13.3
	n	n	n	13.4
	n	n	n	13.5
	n	m	n	13.6
	n	s	n	13.7
	n	s	n	13.8
	n	s	n	13.9
	n	s	n	14
	n	n	n	14.1
	n	n	n	14.2
	n	n	n	14.3
	n	n	n	14.4
	n	n	n	14.5
	n	n	n	14.6
	n	n	n	14.7
	n	n	n	14.8
	n	n	n	14.9
	n	n	n	15
	n	n	n	15.1
	n	n	n	15.2
	n	n	n	15.3
	n	n	n	15.4
	n	n	n	15.5
	n	n	n	15.6
	n	n	n	15.7
	n	n	n	15.8
	n	n	n	15.9
	n	n	n	16
	n	n	n	16.1
	n	n	n	16.2
	n	n	n	16.3
	n	n	n	16.4
	n	n	n	16.5
	n	n	n	16.6
	n	n	n	16.7
	n	n	n	16.8
	n	n	n	16.9
	n	n	n	17
	n	n	n	17.1
	n	n	n	17.2
	n	n	n	17.3
	n	n	n	17.4
	n	n	n	17.5
	n	n	n	17.6
	n	n	n	17.7
	n	n	n	17.8
	n	n	n	17.9
	n	n	n	18
	n	n	n	18.1
	n	n	n	18.2
	n	n	n	18.3
	n	n	n	18.4
	n	n	n	18.5
	n	n	n	18.6
	n	n	n	18.7
	n	n	n	18.8
	n	n	n	18.9
	n	n	n	19
	n	n	n	19.1
	n	n	n	19.2
	n	n	n	19.3
	n	n	n	19.4
	n	n	n	19.5
	n	n	n	19.6
	n	n	n	19.7
	n	n	n	19.8
	n	n	n	19.9
	n	n	n	20
	n	n	n	20.1
	n	n	n	20.2
	n	n	n	20.3
	n	n	n	20.4
	n	n	n	20.5
	n	n	n	20.6
	n	n	n	20.7
	n	n	n	20.8
	n	n	n	20.9
	n	n	n	21
	n	n	n	21.1
	n	n	n	21.2
	n	n	n	21.3
	n	n	n	21.4
	n	n	n	21.5
	n	n	n	21.6
	n	n	n	21.7
	n	n	n	21.8
	n	n	n	21.9
	n	n	n	22
	n	n	n	22.1
	n	n	n	22.2
	n	n	n	22.3
	n	n	n	22.4
	n	n	n	22.5
	n	n	n	22.6
	n	n	n	22.7
	n	n	n	22.8
	n	n	n	22.9
	n	n	n	23
	n	n	n	23.1
	n	n	n	23.2
	m	n	n	23.3
	s	u	n	23.4
	s	u	n	23.5
	s	s	n	23.6
	s	m	n	23.7
	s	n	n	23.8
	m	n	n	23.9
	n	n	n	24
	n	n	m	24.1
	n	m	uc	24.2
	n	s	uc	24.3
	n	s	s	24.4
	n	s	m	24.5
	n	m	n	24.6
	n	n	n	24.7
	n	n	n	24.8
	n	n	n	24.9
	n	n	n	25
	n	n	n	25.1
	n	n	n	25.2
	n	n	n	25.3
	n	n	n	25.4
	n	n	n	25.5
	s	n	n	25.6
	s	n	n	25.7
	s	n	n	25.8
	s	n	n	25.9
	n	n	n	26
	n	n	n	26.1
	n	n	n	26.2
	n	n	n	26.3
	n	n	n	26.4
	n	n	n	26.5
	n	n	n	26.6
	n	n	n	26.7
	m	n	n	26.8
	s	n	n	26.9
	s	n	n	27
	m	n	n	27.1
	n	n	n	27.2
	n	n	n	27.3
	n	n	n	27.4
Cell ID	Flagellum 1	Flagellum 2	Flagellum 3	Time
130222_18	n	n	n	14.9
	n	n	n	15
	n	n	n	15.1
	n	n	n	15.2
	n	n	n	15.3
	n	n	n	15.4
	n	n	n	15.5
	n	n	n	15.6
	n	n	n	15.7
	n	n	n	15.8
	n	n	n	15.9
	n	n	n	16
	n	n	n	16.1
	n	n	n	16.2
	n	n	n	16.3
	n	n	n	16.4
	n	n	n	16.5
	n	n	n	16.6
	n	n	n	16.7
	n	n	n	16.8
	n	n	n	16.9
	n	n	n	17
	n	n	n	17.1
	n	n	n	17.2
	n	n	n	17.3
	n	n	n	17.4
	n	n	n	17.5
	n	n	n	17.6
	n	n	n	17.7
	n	n	n	17.8
	n	n	n	17.9
	n	n	n	18
	n	n	n	18.1
	n	n	n	18.2
	n	n	n	18.3
	n	n	n	18.4
	n	n	n	18.5
	n	m	n	18.6
	n	s	s	18.7
	n	s	s	18.8
	n	s	s	18.9
	n	s	s	19
	n	s	n	19.1
	n	n	n	19.2
	n	n	n	19.3
	n	n	n	19.4
	n	n	n	19.5
	n	n	n	19.6
	n	n	n	19.7
	n	n	n	19.8
	n	n	n	19.9
	n	n	n	20
	n	n	n	20.1
	n	n	n	20.2
	n	n	n	20.3
	n	n	n	20.4
	n	n	n	20.5
	n	n	n	20.6
	n	n	n	20.7
	n	n	s	20.8
	m	n	s	20.9
	s	n	uc	21
	c	n	uc	21.1
	c	n	c	21.2
	c	n	c	21.3
	c	n	c	21.4
	m	n	u	21.5
	s	n	n	21.6
	m	n	n	21.7
	n	n	n	21.8
	n	n	n	21.9
	n	n	n	22
	n	n	n	22.1
	n	n	n	22.2
	n	n	n	22.3
	n	n	n	22.4
	n	n	n	22.5
	n	n	n	22.6
	n	n	n	22.7
	n	n	n	22.8
	n	n	n	22.9
	n	n	n	23
	n	n	m	23.1
	n	n	s	23.2
	m	n	s	23.3
	s	n	s	23.4
	s	n	uc	23.5
	c	s	uc	23.6
	c	s	uc	23.7
	c	m	uc	23.8
	c	n	n	23.9
	u	n	n	24
	u	n	n	24.1
	u	n	n	24.2
	u	n	n	24.3
	u	n	s	24.4
	u	n	s	24.5
	c	m	s	24.6
	c	m	s	24.7
	c	c	uc	24.8
	c	c	uc	24.9
	c	c	n	25
	u	u	n	25.1
	u	n	n	25.2
	n	n	n	25.3
	n	n	n	25.4
	n	n	n	25.5
	m	n	n	25.6
	s	m	n	25.7
	s	s	u	25.8
	c	s	u	25.9
	c	s	u	26
	c	m	u	26.1
	c	u	u	26.2
	n	s	n	26.3
	n	c	n	26.4
	n	c	n	26.5
	n	c	m	26.6
	n	n	s	26.7
	n	n	uc	26.8
	n	n	uc	26.9
	n	n	uc	27
	n	n	uc	27.1
	n	n	n	27.2
	m	n	n	27.3
	c	u	u	27.4
	c	u	u	27.5
Cell ID	Flagellum 1	Flagellum 2	Flagellum 3	Time
130222_19	n	n	n	6.7
	n	n	n	6.8
	n	n	n	6.9
	n	n	n	7
	n	n	n	7.1
	s	n	n	7.2
	c	n	n	7.3
	c	n	n	7.4
	m	n	n	7.5
	n	n	n	7.6
	n	m	n	7.7
	n	s	n	7.8
	n	s	n	7.9
	n	s	n	8
	m	m	n	8.1
	c	n	n	8.2
	c	n	n	8.3
	c	n	n	8.4
	c	n	n	8.5
	n	n	n	8.6
	n	n	n	8.7
	n	n	n	8.8
	n	n	n	8.9
	n	n	n	9
	n	n	n	9.1
	n	n	n	9.2
	n	n	n	9.3
	n	n	n	9.4
	n	n	n	9.5
	m	s	n	9.6
	s	c	n	9.7
	s	c	n	9.8
	s	n	n	9.9
	uc	n	n	10
	m	n	n	10.1
	n	n	n	10.2
	n	n	n	10.3
	n	n	n	10.4
	n	n	n	10.5
	n	n	n	10.6
	m	n	n	10.7
	m	m	m	10.8
	s	c	s	10.9
	uc	u	uc	11
	uc	n	uc	11.1
	n	n	uc	11.2
	n	n	uc	11.3
	n	n	uc	11.4
	n	n	uc	11.5
	n	n	c	11.6
	n	n	c	11.7
	n	n	c	11.8
	n	n	n	11.9
	n	n	n	12
	n	n	n	12.1
	n	n	n	12.2
	n	n	m	12.3
	n	n	s	12.4
	n	n	s	12.5
	s	n	s	12.6
	s	n	s	12.7
	c	n	s	12.8
	c	n	s	12.9
	c	n	m	13
	u	n	u	13.1
	u	u	u	13.2
	n	n	n	13.3
	n	n	n	13.4
	n	n	n	13.5
	n	n	n	13.6
	n	n	n	13.7
	n	n	n	13.8
	n	n	n	13.9
	n	n	n	14
	n	n	n	14.1
	n	n	n	14.2
	n	n	n	14.3
	n	n	n	14.4
	n	n	n	14.5
	n	n	n	14.6
	n	n	n	14.7
	n	n	n	14.8
	n	n	n	14.9
	n	n	n	15
	n	n	n	15.1
	n	n	n	15.2
	n	n	n	15.3
	n	n	n	15.4
	n	n	n	15.5
	n	n	n	15.6
	n	n	n	15.7
	n	n	n	15.8
	n	n	n	15.9
	n	n	n	16
	n	n	n	16.1
	n	n	n	16.2
	n	n	n	16.3
	n	n	n	16.4
	n	s	n	16.5
	m	s	u	16.6
	uc	uc	u	16.7
	s	c	n	16.8
	m	c	n	16.9
	n	c	n	17
	n	c	n	17.1
	n	c	m	17.2
	n	m	s	17.3
	n	n	c	17.4
	n	n	c	17.5
	n	n	c	17.6
	m	n	c	17.7
	c	n	c	17.8
	c	n	c	17.9
	c	n	c	18
	c	n	c	18.1
	c	s	u	18.2
	c	s	u	18.3
	c	s	n	18.4
	u	s	n	18.5
	n	s	n	18.6
	n	s	n	18.7
	n	s	n	18.8
	n	n	n	18.9
	n	n	n	19
	n	n	n	19.1
	n	n	n	19.2
	n	n	n	19.3
	n	n	n	19.4
	n	n	n	19.5
	n	n	n	19.6
	n	n	n	19.7
	n	n	n	19.8
	n	n	n	19.9
	n	n	n	20
	n	n	n	20.1
	n	n	n	20.2
	n	n	n	20.3
	m	n	n	20.4
	s	n	n	20.5
	s	n	n	20.6
	c	n	n	20.7
	c	n	n	20.8
	n	n	n	20.9
	n	n	n	21
	n	n	n	21.1
	n	n	n	21.2
	n	n	n	21.3
	n	n	n	21.4
	n	n	n	21.5
	n	n	n	21.6
	n	n	n	21.7
	n	n	n	21.8
	n	n	n	21.9
	n	n	n	22
	n	n	n	22.1
	n	n	n	22.2
	n	n	n	22.3
	n	n	n	22.4
	n	n	n	22.5
	n	n	n	22.6
	n	n	n	22.7
	n	n	n	22.8
	n	n	n	22.9
	n	n	n	23
	n	n	n	23.1
	n	n	n	23.2
	n	n	n	23.3
	n	n	n	23.4
	n	n	n	23.5
	n	n	n	23.6
	n	n	n	23.7
	n	n	n	23.8
	n	n	n	23.9
	n	n	n	24
	n	n	n	24.1
Cell ID	Flagellum 1	Flagellum 2	Flagellum 3	Time
130226_12	s	n	n	7.9
	s	n	n	8
	m	n	n	8.1
	n	n	n	8.2
	n	n	n	8.3
	n	n	n	8.4
	n	n	n	8.5
	n	n	n	8.6
	n	n	n	8.7
	n	n	n	8.8
	n	n	n	8.9
	n	n	n	9
	n	n	n	9.1
	n	n	n	9.2
	s	n	n	9.3
	uc	n	n	9.4
	uc	m	n	9.5
	s	c	n	9.6
	s	c	n	9.7
	n	c	m	9.8
	n	uc	uc	9.9
	n	uc	s	10
	n	m	s	10.1
	n	n	s	10.2
	n	n	s	10.3
	n	n	s	10.4
	n	n	s	10.5
	n	n	s	10.6
	n	n	s	10.7
	n	n	s	10.8
	n	n	m	10.9
	n	n	n	11
	n	n	n	11.1
	n	n	n	11.2
	n	n	n	11.3
	n	n	n	11.4
	n	n	n	11.5
	n	n	n	11.6
	m	n	n	11.7
	s	n	n	11.8
	s	n	n	11.9
	s	n	n	12
	s	n	n	12.1
	m	n	n	12.2
	n	n	n	12.3
	n	n	n	12.4
	n	n	n	12.5
	s	n	n	12.6
	s	n	n	12.7
	s	n	n	12.8
	s	m	n	12.9
	s	s	n	13
	s	s	n	13.1
	m	c	n	13.2
	n	c	n	13.3
	n	c	n	13.4
	n	c	n	13.5
	n	c	n	13.6
	n	c	n	13.7
	n	c	n	13.8
	m	m	n	13.9
	s	n	n	14
	s	n	n	14.1
	s	n	n	14.2
	n	n	n	14.3
	n	n	n	14.4
	n	n	n	14.5
	m	m	n	14.6
	s	s	u	14.7
	s	uc	uc	14.8
	s	s	uc	14.9
	s	s	uc	15
	s	s	uc	15.1
	c	s	uc	15.2
	c	s	uc	15.3
	c	s	uc	15.4
	m	s	uc	15.5
	n	s	n	15.6
	n	s	u	15.7
	n	s	u	15.8
	n	s	u	15.9
	n	s	u	16
	n	s	u	16.1
	n	s	u	16.2
	n	s	u	16.3
	n	m	u	16.4
	s	n	n	16.5
	uc	n	n	16.6
	uc	n	n	16.7
	uc	n	n	16.8
	n	n	n	16.9
	n	n	n	17
	n	n	n	17.1
	n	n	n	17.2
	n	n	n	17.3
	n	n	n	17.4
	n	n	n	17.5
	n	n	n	17.6
	n	m	n	17.7
	n	uc	n	17.8
	n	uc	n	17.9
	n	uc	n	18
	n	c	n	18.1
	n	m	n	18.2
	n	n	n	18.3
	n	n	n	18.4
	n	n	n	18.5
	n	n	n	18.6
	n	n	n	18.7
	n	n	n	18.8
	n	n	n	18.9
	n	n	n	19
	n	n	n	19.1
	n	n	n	19.2
	n	n	n	19.3
	n	n	n	19.4
	n	n	n	19.5
	n	n	n	19.6
	n	n	n	19.7
	n	n	n	19.8
	n	n	n	19.9
	n	n	n	20
	n	n	n	20.1
	n	n	n	20.2
	n	n	n	20.3
	n	n	n	20.4
	n	n	n	20.5
	n	n	n	20.6
	n	n	n	20.7
	n	n	n	20.8
	n	n	n	20.9
	n	n	n	21
	n	n	n	21.1
	n	n	n	21.2
	n	n	n	21.3
	n	n	n	21.4
	n	n	n	21.5
	n	n	n	21.6
	n	n	n	21.7
	n	n	n	21.8
	n	n	n	21.9
	n	n	n	22
	n	n	n	22.1
	n	n	n	22.2
	n	n	n	22.3
	n	n	n	22.4
	n	n	n	22.5

## Sheet: Unstim mut N=3
Unstimulated Mutant cells, N = 3				n = normal flagellar waveform, marked ccw for analysis
				s = semicoiled flagellar waveform, c = curly, semicoiled flagellar waveform, marked cw for analysis
				p = paused, m = mixed, marked cw for analysis
				u = unknown, marked cw for analysis
Cell ID	Flagellum 1	Flagellum 2	Flagellum 3	Time
121118_29	n	n	n	1.7
	n	n	n	1.8
	n	n	n	1.9
	n	n	n	2
	n	n	n	2.1
	n	n	n	2.2
	n	n	n	2.3
	n	n	n	2.4
	n	s	n	2.5
	n	s	n	2.6
	s	s	n	2.7
	c	c	n	2.8
	c	c	n	2.9
	u	u	n	3
	c	c	n	3.1
	c	c	n	3.2
	c	c	n	3.3
	n	c	n	3.4
	n	c	n	3.5
	n	c	n	3.6
	n	c	n	3.7
	n	c	n	3.8
	n	n	n	3.9
	n	n	n	4
	s	n	n	4.1
	s	n	m	4.2
	s	n	s	4.3
	u	n	s	4.4
	u	n	s	4.5
	c	n	n	4.6
	c	n	n	4.7
	c	n	n	4.8
	n	n	n	4.9
	n	n	n	5
	n	n	n	5.1
	n	n	n	5.2
	n	n	n	5.3
	n	n	n	5.4
	n	n	n	5.5
	n	n	n	5.6
	n	n	n	5.7
	n	n	n	5.8
	n	n	n	5.9
	n	n	n	6
	n	n	n	6.1
	n	n	n	6.2
	s	n	n	6.3
	s	n	n	6.4
	m	n	n	6.5
	n	n	n	6.6
	n	n	n	6.7
Cell ID	Flagellum 1	Flagellum 2	Flagellum 3	Time
121118_35	n	n	n	1.3
	n	n	n	1.4
	n	n	n	1.5
	n	n	n	1.6
	n	n	n	1.7
	n	m	n	1.8
	n	s	n	1.9
	n	c	n	2
	n	c	n	2.1
	n	c	n	2.2
	n	m	n	2.3
	n	n	n	2.4
	n	m	n	2.5
	n	m	n	2.6
	n	m	n	2.7
	n	n	n	2.8
	n	n	n	2.9
	n	n	n	3
	n	n	n	3.1
	n	n	n	3.2
	n	m	n	3.3
	n	m	n	3.4
	n	m	n	3.5
	n	m	n	3.6
	n	s	n	3.7
	n	s	n	3.8
	n	s	n	3.9
	n	m	n	4
	n	m	n	4.1
	n	n	n	4.2
	n	n	n	4.3
	n	n	n	4.4
	n	n	n	4.5
	n	n	n	4.6
	n	m	n	4.7
	n	m	n	4.8
	n	m	n	4.9
	n	s	n	5
	n	s	n	5.1
	n	s	n	5.2
	n	s	n	5.3
	n	s	n	5.4
	n	m	n	5.5
	n	n	n	5.6
	n	n	n	5.7
	n	n	n	5.8
	n	n	n	5.9
	n	n	n	6
	n	n	n	6.1
	n	n	n	6.2
	n	n	n	6.3
	n	n	n	6.4
	n	n	n	6.5
	n	n	n	6.6
	n	n	n	6.7
	n	n	n	6.8
	n	m	n	6.9
	n	m	n	7
	n	s	n	7.1
	n	s	n	7.2
	n	s	n	7.3
	n	m	n	7.4
	n	n	n	7.5
	n	n	n	7.6
	n	n	n	7.7
Cell ID	Flagellum 1	Flagellum 2	Flagellum 3	Time
121118_39	u	u	n	21.2
	u	s	n	21.3
	n	s	n	21.4
	n	s	n	21.5
	n	s	n	21.6
	n	s	u	21.7
	n	u	n	21.8
	n	n	n	21.9
	n	n	n	22
	n	n	n	22.1
	n	n	n	22.2
	n	n	n	22.3
	n	m	n	22.4
	n	s	n	22.5
	u	u	n	22.6
	u	u	n	22.7
	u	s	n	22.8
	n	m	n	22.9
	n	n	n	23
	n	n	n	23.1
	n	n	n	23.2
	n	n	n	23.3
	n	n	m	23.4
	n	n	s	23.5
	u	n	s	23.6
	u	u	s	23.7
	n	n	n	23.8
	n	n	n	23.9
	n	n	n	24
	m	m	n	24.1
	s	u	n	24.2
	s	u	n	24.3
	s	u	n	24.4
	c	s	n	24.5
	c	n	n	24.6
	c	n	n	24.7
	c	n	n	24.8
	c	n	n	24.9
	c	n	n	25
	c	n	n	25.1
	c	n	n	25.2
	c	n	n	25.3
	c	n	n	25.4
	c	n	n	25.5
	c	n	s	25.6
	c	n	s	25.7
	c	n	s	25.8
	c	m	s	25.9
	n	s	s	26
	n	s	s	26.1
	n	s	s	26.2
	n	s	s	26.3
	n	s	s	26.4
	n	m	s	26.5
	n	n	n	26.6
	n	n	n	26.7
	n	n	n	26.8
	n	n	n	26.9
	s	n	n	27
	s	n	n	27.1
	s	n	n	27.2
	s	n	n	27.3
	s	n	n	27.4
	s	n	n	27.5
	s	n	n	27.6
	s	n	n	27.7
	s	n	n	27.8
	s	m	n	27.9
	s	u	n	28
	s	s	n	28.1
	s	s	n	28.2
	s	s	n	28.3
	s	s	n	28.4
	s	s	n	28.5
	s	s	n	28.6
	s	s	n	28.7
	s	s	n	28.8
	u	u	n	28.9
	n	n	n	29
	n	n	n	29.1
	n	n	n	29.2
	n	m	n	29.3
	n	s	n	29.4
	n	s	n	29.5
	n	s	n	29.6
	u	u	u	29.7
	u	u	u	29.8
	u	u	u	29.9
	n	n	n	30
	n	n	n	30.1
	n	n	n	30.2
	n	n	n	30.3
	n	n	m	30.4
	n	n	s	30.5
	n	n	n	30.6
	n	n	n	30.7
	n	n	n	30.8
	n	n	n	30.9
	n	n	n	31
	n	n	n	31.1
	n	n	n	31.2
	n	m	n	31.3
	n	u	n	31.4
	u	u	n	31.5
	u	u	n	31.6
	n	u	n	31.7
	n	s	n	31.8
	n	u	n	31.9
	u	u	n	32
	u	u	m	32.1
	u	u	s	32.2
	u	u	u	32.3
	u	u	u	32.4
	s	u	s	32.5
	m	u	s	32.6
	n	n	s	32.7
	n	n	u	32.8
	n	u	u	32.9
	n	u	u	33
	n	u	u	33.1
	n	u	n	33.2
	s	n	n	33.3
	s	n	n	33.4
	s	n	n	33.5
	s	n	n	33.6
	s	n	n	33.7
	s	n	n	33.8
	s	n	n	33.9
	s	n	n	34
	s	n	n	34.1
	s	n	n	34.2
	s	n	n	34.3
	s	n	n	34.4
	m	n	n	34.5
	n	n	n	34.6
	n	n	n	34.7
	n	n	n	34.8
	n	n	n	34.9
	n	n	m	35
	n	n	s	35.1
	n	n	s	35.2
	n	n	u	35.3
	n	n	n	35.4
	n	n	n	35.5
	n	n	n	35.6
	n	n	n	35.7
	n	n	n	35.8
	n	m	n	35.9
	n	s	n	36
	n	s	n	36.1
	n	s	u	36.2
	n	s	u	36.3
	u	u	u	36.4
	n	s	n	36.5
	n	n	n	36.6
	n	n	n	36.7
	n	n	n	36.8
	n	n	n	36.9
	u	n	n	37
	s	n	n	37.1
	s	m	n	37.2
	s	s	n	37.3
	s	s	n	37.4
	s	s	m	37.5
	u	u	u	37.6
	s	s	c	37.7
	s	s	m	37.8
	s	s	n	37.9
	s	s	n	38
	s	s	n	38.1
	s	s	n	38.2
	s	s	n	38.3
	s	s	n	38.4
	s	s	n	38.5
	s	s	n	38.6
	s	s	n	38.7
	s	m	n	38.8
	s	n	n	38.9
	s	n	n	39
	s	n	n	39.1
	n	n	n	39.2
	n	n	n	39.3
	n	n	n	39.4
	n	m/s	n	39.5
	n	u	n	39.6
	n	u	n	39.7
	n	u	n	39.8
	u	u	n	39.9
	u	u	n	40
	u	u	n	40.1
	n	n	n	40.2
	n	n	n	40.3
	n	n	n	40.4
	n	n	n	40.5
	n	n	n	40.6
	n	n	n	40.7
	n	n	n	40.8
	n	n	n	40.9
	n	n	n	41
	n	n	n	41.1
	n	n	n	41.2
	n	n	n	41.3
	n	n	n	41.4
	n	n	n	41.5
	n	n	n	41.6
	n	n	n	41.7
	n	n	n	41.8
	n	n	n	41.9
	n	n	n	42
	n	n	n	42.1
	n	m	n	42.2
	n	s	n	42.3
	n	s	n	42.4
	n	s	n	42.5
	n	s	u	42.6
	n	s	u	42.7
	n	u	u	42.8
	n	n	n	42.9
	n	n	n	43
	n	m	n	43.1
	n	s	n	43.2
	n	u	n	43.3
	u	u	n	43.4
	u	u	n	43.5
	u	u	n	43.6
	u	u	n	43.7
	s	s	n	43.8
	s	s	n	43.9
	s	s	n	44
	s	s	n	44.1
	s	n	n	44.2
	s	n	n	44.3
	s	n	n	44.4
	s	n	n	44.5
	s	n	n	44.6
	s	n	n	44.7
	s	n	n	44.8
	s	n	n	44.9
	s	n	n	45
	s	n	n	45.1
	s	n	n	45.2
	s	n	n	45.3
	s	n	n	45.4
	s	n	n	45.5
	s	n	n	45.6
	s	n	n	45.7
	s	n	n	45.8
	s	n	n	45.9
	s	n	n	46
	s	n	n	46.1
	s	n	n	46.2
	s	n	n	46.3
	s	n	n	46.4
	s	n	n	46.5
	s	n	n	46.6
	s	n	n	46.7
	s	n	n	46.8
	s	n	n	46.9
	s	n	n	47
	s	m	n	47.1
	s	m	n	47.2
	s	s	n	47.3
	s	s	n	47.4
	u	u	n	47.5
	u	u	n	47.6
	u	u	n	47.7
	u	u	n	47.8
	u	u	n	47.9
	u	n	n	48
	u	n	n	48.1
	m	n	n	48.2
	s	n	n	48.3
	s	n	n	48.4
	s	n	n	48.5
	s	n	n	48.6
	n	n	n	48.7
	n	n	n	48.8
	n	n	n	48.9
	n	n	n	49
	n	n	n	49.1
	n	n	n	49.2
	n	n	n	49.3
	n	n	n	49.4
	n	n	n	49.5
	n	n	n	49.6
	n	n	n	49.7
	n	n	n	49.8
	n	n	n	49.9
	n	n	n	50
	n	n	n	50.1
	n	n	n	50.2
	n	n	n	50.3
	n	n	n	50.4
	n	n	n	50.5
	u	n	m	50.6
	u	n	s	50.7
	u	n	s	50.8
	u	n	s	50.9
	u	n	s	51
	u	n	u	51.1
	u	n	u	51.2
	s	n	n	51.3
	s	n	n	51.4
	s	n	n	51.5
	s	n	n	51.6
	s	n	n	51.7
	s	n	n	51.8
	s	n	n	51.9
	s	n	n	52
	s	n	n	52.1
	s	n	n	52.2
	s	n	n	52.3
	s	n	n	52.4
	s	n	n	52.5
	s	n	n	52.6
	s	n	n	52.7
	s	n	n	52.8
	s	n	n	52.9
	s	n	n	53
	s	n	n	53.1
	s	n	n	53.2
	s	n	n	53.3
	s	n	n	53.4
	s	n	n	53.5
	s	n	n	53.6
	s	n	n	53.7
	u	n	n	53.8
	n	n	n	53.9
	n	n	n	54
	n	n	n	54.1
	n	n	n	54.2
	n	n	n	54.3
	u	u	m	54.4
	u	u	u	54.5
	u	u	u	54.6
	n	n	s	54.7
	n	n	s	54.8
	n	n	s	54.9
	n	n	s	55
Cell ID	Flagellum 1	Flagellum 2	Flagellum 3	Time
121118_40	u	m	n	2.6
	u	c	n	2.7
	u	c	n	2.8
	s	c	n	2.9
	s	c	n	3
	m	c	n	3.1
	n	c	n	3.2
	n	c	n	3.3
	n	m	n	3.4
	n	n	n	3.5
	n	n	n	3.6
	n	n	n	3.7
	n	n	n	3.8
	n	n	n	3.9
	n	n	n	4
	n	n	n	4.1
	n	n	n	4.2
	n	n	n	4.3
	n	m	n	4.4
	n	m	n	4.5
	n	c	n	4.6
	u	c	n	4.7
	u	c	n	4.8
	u	m	n	4.9
	n	n	n	5
	n	n	n	5.1
	n	n	n	5.2
	u	u	n	5.3
	u	u	n	5.4
	u	u	n	5.5
	n	n	n	5.6
	n	n	n	5.7
	n	n	n	5.8
	n	n	n	5.9
	n	n	n	6
	n	n	n	6.1
	n	n	n	6.2
	m	c	n	6.3
	s	c	n	6.4
	m	c	n	6.5
	c	c	n	6.6
	c	c	n	6.7
	c	n	n	6.8
	c	n	n	6.9
	c	n	n	7
	c	n	n	7.1
	c	n	n	7.2
	c	m	n	7.3
	c	c	n	7.4
	c	c	n	7.5
	c	c	n	7.6
	c	c	n	7.7
	c	c	m	7.8
	c	n	m/s	7.9
	c	n	m/s	8
	c	n	s	8.1
	n	n	m	8.2
	n	n	n	8.3
	u	u	m	8.4
	u	u	c	8.5
	u	u	c	8.6
	c	n	c	8.7
	c	n	c	8.8
	c	n	c	8.9
	c	n	c	9
	c	n	n	9.1
	c	n	n	9.2
	c	n	c	9.3
	c	n	c	9.4
	c	n	c	9.5
	c	n	u	9.6
	c	n	u	9.7
	c	n	u	9.8
	n	n	n	9.9
	n	n	n	10
	n	n	n	10.1
	n	n	n	10.2
	n	n	n	10.3
	n	n	n	10.4
	n	n	n	10.5
	n	n	n	10.6
	n	n	u	10.7
	n	m	u	10.8
	n	m	u	10.9
	n	s	u	11
	u	m	u	11.1
	u	u	m	11.2
	u	u	c	11.3
	u	u	c	11.4
	u	s	c	11.5
	u	s	c	11.6
	n	n	u	11.7
	n	n	u	11.8
	n	n	u	11.9
	n	n	u	12
	n	m	u	12.1
	n	c	u	12.2
	u	u	u	12.3
	u	u	c	12.4
	u	n	m	12.5
	s	n	n	12.6
	u	u	u	12.7
	u	c	n	12.8
	u	c	n	12.9
	u	c	s	13
	u	c	u	13.1
	c	c	n	13.2
	c	c	m	13.3
	c	c	s	13.4
	c	c	s	13.5
	u	c	s	13.6
	n	c	n	13.7
	n	n	n	13.8
	n	n	n	13.9
	n	n	n	14
	n	n	n	14.1
	n	n	n	14.2
	n	n	n	14.3
	n	c	n	14.4
	n	c	n	14.5
	n	c	n	14.6
	n	c	n	14.7
	n	c	n	14.8
	n	c	n	14.9
	n	c	n	15
	n	c	n	15.1
	n	c	n	15.2
	n	c	n	15.3
	n	c	n	15.4
	s	c	n	15.5
	c	c	n	15.6
	c	c	m	15.7
	c	u	s	15.8
	c	u	u	15.9
	c	u	u	16
	c	u	u	16.1
	c	u	u	16.2
	c	u	u	16.3
	c	n	n	16.4
	u	u	n	16.5
	u	u	n	16.6
	u	u	n	16.7
	u	u	n	16.8
	s	c	n	16.9
Cell ID	Flagellum 1	Flagellum 2	Flagellum 3	Time
121127_19	s	n	n	1.6
	s	n	n	1.7
	s	n	n	1.8
	s	n	n	1.9
	m	n	n	2
	n	n	n	2.1
	n	n	n	2.2
	n	n	n	2.3
	n	n	n	2.4
	n	n	n	2.5
	n	n	n	2.6
	n	n	n	2.7
	n	n	n	2.8
	n	n	n	2.9
	n	n	n	3
	n	n	n	3.1
	n	n	n	3.2
	n	n	n	3.3
	n	n	n	3.4
	n	n	n	3.5
	n	n	n	3.6
	n	n	n	3.7
	n	n	n	3.8
	n	n	n	3.9
	n	n	n	4
	n	n	n	4.1
	n	n	n	4.2
	n	n	n	4.3
	n	n	n	4.4
	n	n	n	4.5
	n	n	n	4.6
	n	n	n	4.7
	n	n	n	4.8
	n	n	n	4.9
	n	n	n	5
	n	m	n	5.1
	n	s	n	5.2
	n	u	n	5.3
	n	m	n	5.4
	n	n	n	5.5
	n	n	n	5.6
	n	n	n	5.7
	n	n	n	5.8
	n	n	n	5.9
	n	n	n	6
	n	s	n	6.1
	n	s	n	6.2
	n	s	n	6.3
	n	s	n	6.4
	n	m	n	6.5
	n	n	n	6.6
	n	n	n	6.7
	n	n	n	6.8
	n	n	n	6.9
	n	n	n	7
	n	n	n	7.1
	n	n	n	7.2
	n	n	n	7.3
	n	n	n	7.4
	m	n	n	7.5
	s	n	n	7.6
	s	n	n	7.7
	s	n	n	7.8
	s	n	n	7.9
	s	u	n	8
	s	s	n	8.1
	s	s	n	8.2
	m	s	n	8.3
	n	s	n	8.4
	n	n	n	8.5
	n	n	n	8.6
	n	n	n	8.7
	n	n	m	8.8
	n	n	s	8.9
	n	n	s	9
	n	n	s	9.1
	n	n	m	9.2
	n	n	n	9.3
	n	n	n	9.4
	n	n	n	9.5
	n	n	n	9.6
	n	n	n	9.7
	n	n	n	9.8
	n	n	n	9.9
	n	n	n	10
	n	n	n	10.1
	n	n	n	10.2
	n	n	n	10.3
	n	n	n	10.4
	n	n	n	10.5
	n	n	n	10.6
	n	n	n	10.7
	m	n	n	10.8
	s	n	n	10.9
	s	n	u	11
	s	n	u	11.1
	s	n	u	11.2
	u	n	u	11.3
	m	n	n	11.4
	n	n	n	11.5
	n	n	n	11.6
	n	n	n	11.7
	n	n	n	11.8
	n	n	n	11.9
	n	n	n	12
	n	n	n	12.1
	n	n	n	12.2
	n	n	n	12.3
	n	n	n	12.4
	n	n	n	12.5
	n	n	n	12.6
	n	n	n	12.7
	n	n	n	12.8
	n	n	n	12.9
	n	n	n	13
	n	n	n	13.1
	n	n	n	13.2
	n	n	n	13.3
	n	n	n	13.4
	n	n	n	13.5
	m	n	n	13.6
	m/s	n	n	13.7
	m	n	m	13.8
	m	n	s	13.9
	m	n	m	14
	m	n	m	14.1
	m	n	n	14.2
	n	n	n	14.3
	n	n	n	14.4
	n	n	n	14.5
	n	n	n	14.6
	n	n	n	14.7
	m	n	n	14.8
	m	n	n	14.9
	s	n	n	15
	s	n	n	15.1
	s	n	n	15.2
	s	n	n	15.3
	s	n	n	15.4
	s	n	n	15.5
	s	n	n	15.6
	s	n	n	15.7
	n	n	n	15.8
	n	n	n	15.9
	n	n	n	16
	n	n	n	16.1
	n	n	n	16.2
	n	n	n	16.3
	n	n	n	16.4
	n	n	n	16.5
	n	n	n	16.6
	n	n	n	16.7
	n	n	n	16.8
	n	n	n	16.9
	n	n	n	17
	n	n	n	17.1
	n	n	n	17.2
	n	n	n	17.3
	n	n	n	17.4
	n	n	n	17.5
	n	n	n	17.6
	n	n	n	17.7
	n	n	n	17.8
	n	n	n	17.9
	n	n	n	18
	n	n	n	18.1
	n	n	n	18.2
	n	n	n	18.3
	n	n	n	18.4
	n	n	n	18.5
	n	n	n	18.6
	n	n	n	18.7
	n	n	n	18.8
	n	n	n	18.9
	n	n	n	19
	n	n	n	19.1
	n	n	n	19.2
	n	n	n	19.3
	n	n	n	19.4
	n	n	n	19.5
	n	n	n	19.6
	n	n	n	19.7
	n	n	n	19.8
	n	n	n	19.9
	n	n	n	20
	n	n	n	20.1
	n	n	n	20.2
	n	n	n	20.3
	n	n	n	20.4
	n	n	n	20.5
	n	n	n	20.6
	n	n	n	20.7
	n	n	n	20.8
	n	n	n	20.9
	n	n	n	21
	n	n	n	21.1
	n	n	n	21.2
	n	n	m	21.3
	n	n	s	21.4
	n	n	m	21.5
	n	n	n	21.6
	n	n	n	21.7
	n	n	n	21.8
	n	n	n	21.9
	n	n	n	22
	n	n	n	22.1
	n	n	n	22.2
	n	n	n	22.3
	m	u	u	22.4
	s	u	u	22.5
	u	n	u	22.6
	u	n	u	22.7
	u	n	u	22.8
	c	n	u	22.9
	c	n	n	23
	m	n	n	23.1
	n	n	n	23.2
	n	n	n	23.3
	n	n	n	23.4
	n	n	n	23.5
	n	n	n	23.6
	n	n	n	23.7
	n	n	n	23.8
	n	n	n	23.9
	n	n	n	24
	n	n	n	24.1
	n	n	n	24.2
	n	n	n	24.3
	n	n	n	24.4
	n	n	n	24.5
	n	n	n	24.6
	n	n	n	24.7
	n	n	n	24.8
	n	n	n	24.9
	n	n	n	25
	n	n	n	25.1
	n	n	n	25.2
	n	n	n	25.3
	n	n	n	25.4
	n	n	n	25.5
	n	n	n	25.6
	n	n	n	25.7
	n	n	n	25.8
	m	n	n	25.9
	m/s	n	n	26
	m	n	n	26.1
	m	n	n	26.2
	n	n	n	26.3
	n	n	n	26.4
	n	n	n	26.5
	n	m	n	26.6
	n	s	n	26.7
	n	s	n	26.8
	n	s	n	26.9
	n	s	n	27
	n	c	n	27.1
	n	c	n	27.2
	n	m	n	27.3
	n	n	n	27.4
	n	n	n	27.5
	n	n	n	27.6
	n	n	n	27.7
	n	n	n	27.8
	n	n	n	27.9
	n	n	n	28
	n	n	n	28.1
	n	n	n	28.2
	n	n	n	28.3
	n	n	n	28.4
	n	n	n	28.5
	n	n	n	28.6
	n	n	n	28.7
	n	n	n	28.8
	n	n	n	28.9
	n	n	n	29
	n	n	n	29.1
	n	n	n	29.2
	n	n	n	29.3
	n	n	n	29.4
	n	n	n	29.5
	n	n	n	29.6
	n	n	n	29.7
	n	n	n	29.8
	n	n	n	29.9
	n	n	n	30
	n	n	n	30.1
	n	n	n	30.2
	n	n	n	30.3
	n	n	n	30.4
	n	n	n	30.5
	n	m	n	30.6
	n	s	n	30.7
	n	s	n	30.8
	n	u	n	30.9
	m	u	n	31
	s	u	n	31.1
	s	n	n	31.2
	s	n	n	31.3
	c	n	n	31.4
	c	n	n	31.5
	u	n	n	31.6
	u	n	n	31.7
	u	n	n	31.8
	n	n	n	31.9
	n	n	n	32
	n	n	n	32.1
	n	n	n	32.2
	n	n	n	32.3
	n	n	n	32.4
	n	n	n	32.5
	n	n	n	32.6
	n	n	n	32.7
	n	n	n	32.8
	n	n	n	32.9
	n	n	n	33
	n	n	n	33.1
	n	n	n	33.2
	n	n	n	33.3
	n	n	n	33.4
	n	n	n	33.5
	n	n	n	33.6
	n	n	n	33.7
	n	n	n	33.8
	n	n	n	33.9
	m	n	n	34
	s	n	n	34.1
	s	n	n	34.2
	s	n	n	34.3
	s	n	n	34.4
	s	n	n	34.5
	s	n	n	34.6
	s	n	n	34.7
	m	n	n	34.8
	n	n	n	34.9
	n	n	n	35
	n	n	n	35.1
	n	n	n	35.2
	n	n	n	35.3
	n	n	n	35.4
	n	n	n	35.5
	n	n	n	35.6
	n	n	n	35.7
	n	n	n	35.8
	n	n	n	35.9
	n	n	n	36
	n	n	n	36.1
	n	n	n	36.2
	n	n	n	36.3
	n	n	n	36.4
	n	n	n	36.5
	n	m	n	36.6
	n	m	n	36.7
	n	s	n	36.8
	n	u	n	36.9
	n	u	n	37
	n	u	n	37.1
	n	u	n	37.2
	n	n	n	37.3
	n	n	n	37.4
	n	n	n	37.5
	n	n	n	37.6
	n	n	n	37.7
	n	n	n	37.8
	n	n	n	37.9
	n	n	n	38
Cell ID	Flagellum 1	Flagellum 2	Flagellum 3	Time
121127_38	n	s	n	6.4
	n	s	n	6.5
	n	s	n	6.6
	m	s	n	6.7
	s	s	n	6.8
	s	s	n	6.9
	u	s	n	7
	n	s	n	7.1
	n	s	n	7.2
	n	n	n	7.3
	n	n	n	7.4
	n	n	n	7.5
	n	n	n	7.6
	n	n	n	7.7
	s	n	n	7.8
	c	n	n	7.9
	c	n	n	8
	n	n	n	8.1
	n	n	n	8.2
	n	n	n	8.3
	n	n	n	8.4
	n	p	n	8.5
	n	m	n	8.6
	n	s	u	8.7
	n	s	s	8.8
	n	s	s	8.9
	n	s	s	9
	n	s	s	9.1
	n	s	s	9.2
	n	s	n	9.3
	n	m	n	9.4
	n	n	n	9.5
	n	m	n	9.6
	m	s	n	9.7
	s	s	n	9.8
	c	s	n	9.9
	c	m	n	10
	n	n	n	10.1
	n	n	n	10.2
	n	n	n	10.3
	n	n	n	10.4
	n	n	s	10.5
	n	n	s	10.6
	n	n	s	10.7
	n	s	s	10.8
	n	s	s	10.9
	m	s	n	11
	c	m	n	11.1
	c	n	n	11.2
	c	n	n	11.3
	c	n	n	11.4
	c	n	n	11.5
	c	n	n	11.6
	n	n	n	11.7
	n	n	n	11.8
	n	n	n	11.9
	n	n	n	12
	n	n	n	12.1
	n	u	n	12.2
	n	uc	n	12.3
	n	u	n	12.4
	n	n	n	12.5
	n	n	n	12.6
	n	n	n	12.7
	n	n	n	12.8
	n	n	n	12.9
	m	n	n	13
	s	n	n	13.1
	c	n	n	13.2
	c	n	n	13.3
	n	n	n	13.4
	n	n	n	13.5
	n	n	n	13.6
	n	n	n	13.7
	n	n	n	13.8
	n	n	n	13.9
	n	n	n	14
	n	m	n	14.1
	n	s	n	14.2
	n	s	n	14.3
	n	s	s	14.4
	n	s	s	14.5
	n	s	s	14.6
	n	s	s	14.7
	n	s	n	14.8
	n	s	n	14.9
	n	s	n	15
	n	n	n	15.1
	s	n	n	15.2
	s	n	n	15.3
	c	n	n	15.4
	c	n	n	15.5
	c	n	n	15.6
	m	n	n	15.7
	n	n	n	15.8
	n	n	n	15.9
	n	n	n	16
	n	n	n	16.1
	n	n	n	16.2
	n	n	n	16.3
	n	n	n	16.4
	n	n	n	16.5
	n	n	n	16.6
	n	n	n	16.7
	n	n	n	16.8
	n	n	n	16.9
	s	n	n	17
	s	n	n	17.1
	u	n	n	17.2
	u	n	n	17.3
	u	n	n	17.4
	u	n	n	17.5
	u	n	n	17.6
	c	n	n	17.7
	c	n	n	17.8
	u	n	n	17.9
	u	s	n	18
	c	s	n	18.1
	m	s	n	18.2
	n	s	m	18.3
	n	s	s	18.4
	n	s	s	18.5
	n	s	s	18.6
	n	s	s	18.7
Cell ID	Flagellum 1	Flagellum 2	Flagellum 3	Time
121128_007	s	c	u	8.8
	s	c	u	8.9
	s	c	u	9
	s	c	n	9.1
	m	n	n	9.2
	n	n	n	9.3
	n	n	n	9.4
	n	n	n	9.5
	n	n	n	9.6
	n	n	n	9.7
	n	n	m	9.8
	n	n	c	9.9
	n	n	c	10
	n	n	c	10.1
	n	s	c	10.2
	n	s	c	10.3
	n	s	c	10.4
	n	n	c	10.5
	n	n	c	10.6
	n	n	c	10.7
	n	n	c	10.8
	n	n	m	10.9
	n	n	n	11
	n	n	n	11.1
	n	n	n	11.2
	n	n	n	11.3
	n	n	n	11.4
	n	n	n	11.5
	n	n	n	11.6
	n	n	n	11.7
	n	n	n	11.8
	n	n	n	11.9
	n	n	n	12
	n	n	n	12.1
	n	n	n	12.2
	n	m	n	12.3
	n	c	n	12.4
	n	c	n	12.5
	n	c	n	12.6
	n	c	m	12.7
	n	c	s	12.8
	n	c	m	12.9
	n	c	n	13
	n	c	n	13.1
	n	c	n	13.2
	n	c	n	13.3
	n	c	n	13.4
	n	c	n	13.5
	n	c	n	13.6
	n	c	n	13.7
	n	m	n	13.8
	m	n	n	13.9
	s	n	n	14
	s	n	s	14.1
	s	m	s	14.2
	s	m	s	14.3
	n	s	s	14.4
	n	s	n	14.5
	n	s	n	14.6
	n	s	n	14.7
	n	s	n	14.8
	n	s	n	14.9
	n	m	m	15
	n	n	m/c	15.1
	m	n	u	15.2
	s	n	n	15.3
	s	n	n	15.4
	s	n	n	15.5
	s	n	n	15.6
	m	n	n	15.7
	n	n	n	15.8
	n	n	n	15.9
	n	n	n	16
	n	n	m	16.1
	n	n	s	16.2
	n	n	s	16.3
	n	n	s	16.4
	n	m	n	16.5
	n	s	n	16.6
	n	s	n	16.7
	n	s	n	16.8
	n	s	n	16.9
	n	s	n	17
	n	s	m	17.1
	n	u	m	17.2
	m	u	s	17.3
	u	u	u	17.4
	u	u	u	17.5
	u	n	u	17.6
	s	n	u	17.7
	m	n	c	17.8
	n	m	c	17.9
	n	s	c	18
	n	c	c	18.1
	n	c	c	18.2
	n	c	c	18.3
	n	n	c	18.4
	n	n	c	18.5
	n	n	c	18.6
	n	n	c	18.7
	n	n	n	18.8
	n	n	n	18.9
	n	n	n	19
	n	n	n	19.1
	n	n	n	19.2
	n	n	n	19.3
	n	n	n	19.4
	n	n	n	19.5
	n	n	n	19.6
	n	m	n	19.7
	n	s	m	19.8
	n	s	c	19.9
	n	s	c	20
	n	s	c	20.1
	n	s	c	20.2
	m	u	u	20.3
	s	n	u	20.4
	s	n	u	20.5
	m	n	c	20.6
	n	n	c	20.7
	n	n	c	20.8
	n	m	m	20.9
	n	c	n	21
	n	c	n	21.1
	n	c	n	21.2
	n	c	n	21.3
	n	c	n	21.4
	n	c	n	21.5
	m/s	c	n	21.6
	s	c	n	21.7
	s	c	n	21.8
	m	n	n	21.9
	n	n	n	22
	n	n	n	22.1
	n	n	n	22.2
	n	n	n	22.3
	n	n	n	22.4
	n	n	n	22.5
	n	n	n	22.6
	n	n	n	22.7
	n	m	n	22.8
	n	m	n	22.9
	n	m	n	23
	n	c	n	23.1
	n	c	n	23.2
	n	c	n	23.3
	n	c	n	23.4
	n	m	n	23.5
	n	n	n	23.6
	n	n	m	23.7
	n	n	s	23.8
	n	n	s	23.9
	n	n	s	24
	n	n	s	24.1
	n	n	s	24.2
	n	n	s	24.3
	n	n	s	24.4
	n	m	s	24.5
	n	u/c	s	24.6
	n	u/c	u	24.7
	n	u	u	24.8
	n	u	u	24.9
	n	u	u	25
	n	u	u	25.1
	m	u	u	25.2
	s	u	u	25.3
	s	u	u	25.4
	s	u	u	25.5
	s	n	u	25.6
	n	n	n	25.7
	n	n	n	25.8
	n	n	n	25.9
	n	n	n	26
	n	n	s	26.1
	n	n	s	26.2
	m	n	s	26.3
	s	n	s	26.4
	s	u	s	26.5
	s	s	s	26.6
	m	s	s	26.7
	n	s	s	26.8
	n	n	n	26.9
	n	n	n	27
	n	n	n	27.1
	n	n	n	27.2
	n	n	m	27.3
	n	n	s	27.4
	n	s	s	27.5
	n	s	s	27.6
	n	s	s	27.7
	n	s	m	27.8
	n	s	n	27.9
	n	s	n	28
	n	n	n	28.1
	n	n	n	28.2
	n	n	n	28.3
	n	n	n	28.4
	m	n	n	28.5
	s	n	n	28.6
	s	n	n	28.7
	s	n	n	28.8
	s	n	n	28.9
	s	n	n	29
	s	n	n	29.1
	s	m	s	29.2
	s	c	s	29.3
	n	c	c	29.4
	n	c	c	29.5
	n	c	n	29.6
	n	c	n	29.7
	n	c	n	29.8
	n	c	n	29.9
	n	m	n	30
	n	m	n	30.1
	m	n	n	30.2
	s	n	n	30.3
	s	n	n	30.4
	s	n	n	30.5
	s	n	n	30.6
	s	n	n	30.7
	s	n	n	30.8
	s	n	n	30.9
	s	n	n	31
	n	n	n	31.1
	n	n	n	31.2
	n	n	n	31.3
	n	n	m	31.4
	n	n	s	31.5
	n	n	s	31.6
	n	n	s	31.7
	n	n	s	31.8
	n	n	s	31.9
	n	n	n	32
	n	n	n	32.1
	n	n	n	32.2
	m	n	n	32.3
	m	n	n	32.4
	m	n	n	32.5
	s	n	m	32.6
	s	n	s	32.7
	c	n	s	32.8
	n	n	s	32.9
	n	n	s	33
	n	n	s	33.1
	n	n	s	33.2
	n	n	s	33.3
	n	n	s	33.4
	n	n	s	33.5
	n	n	n	33.6
	n	n	n	33.7
	n	n	n	33.8
	n	n	n	33.9
	n	n	n	34
	n	n	n	34.1
	n	n	n	34.2
	n	n	s	34.3
	n	m	s	34.4
	n	c	s	34.5
	n	c	s	34.6
	m	c	s	34.7
	m	c	u	34.8
	s	n	u	34.9
	s	n	u	35
	s	n	n	35.1
	s	n	n	35.2
	s	n	n	35.3
	s	n	n	35.4
	s	n	n	35.5
	s	n	u	35.6
	s	m	u	35.7
	n	c	u	35.8
	n	c	u	35.9
	n	c	u	36
	n	c	u	36.1
	n	c	u	36.2
	n	c	s	36.3
	n	c	s	36.4
	m	n	s	36.5
	m	n	s	36.6
	s	n	s	36.7
	s	n	s	36.8
	s	n	u	36.9
	s	n	n	37
	s	n	n	37.1
	n	n	n	37.2
	n	n	n	37.3
	n	n	n	37.4
	n	n	n	37.5
	n	n	n	37.6
	n	n	n	37.7
	n	n	n	37.8
	n	n	n	37.9
	n	n	n	38
	n	n	n	38.1
	n	m	m	38.2
	n	u	s	38.3
	n	c	s	38.4
	n	c	s	38.5
	n	c	s	38.6
	n	c	s	38.7
	n	c	s	38.8
	m	c	s	38.9
	m	c	s	39
	u/c	c	u	39.1
	u	c	u	39.2
	u	n	u	39.3
	m	n	u	39.4
	n	n	u	39.5
	n	n	u	39.6
	n	n	u	39.7
	n	n	u	39.8
	n	m	u	39.9
	n	m	u	40
	n	c	u	40.1
	m	c	u	40.2
	s	c	u	40.3
	s	c	u	40.4
	s	c	u	40.5
	s	c	u	40.6
	s	u	u	40.7
	s	n	u	40.8
	s	n	n	40.9
	s	n	n	41
	m	n	n	41.1
	n	n	n	41.2
	n	n	n	41.3
	n	n	n	41.4
	n	n	n	41.5
	n	n	m	41.6
	n	n	s	41.7
	n	n	s	41.8
	n	m	s	41.9
	n	s	s	42
	n	s	m	42.1
	n	s	n	42.2
	n	s	n	42.3
	n	s	n	42.4
	n	s	n	42.5
	n	n	n	42.6
	n	n	n	42.7
	n	n	n	42.8
	n	n	n	42.9
	n	n	n	43
	n	n	n	43.1
	n	n	n	43.2
Cell ID	Flagellum 1	Flagellum 2	Flagellum 3	Time
121128_019	m/s	n	n	6.3
	s	n	n	6.4
	s	n	n	6.5
	s	n	n	6.6
	s	n	n	6.7
	m/s	n	n	6.8
	n	n	n	6.9
	n	n	n	7
	n	n	n	7.1
	n	n	n	7.2
	n	n	n	7.3
	n	n	n	7.4
	n	n	n	7.5
	n	n	n	7.6
	n	n	n	7.7
	n	n	n	7.8
	n	n	n	7.9
	n	n	n	8
	n	n	n	8.1
	n	n	n	8.2
	n	n	n	8.3
	n	n	n	8.4
	n	n	n	8.5
	m	n	n	8.6
	m	n	n	8.7
	s	n	n	8.8
	s	n	n	8.9
	s	n	n	9
	s	n	n	9.1
	s	n	n	9.2
	m	n	n	9.3
	n	p	n	9.4
	n	p	n	9.5
	n	p	n	9.6
	n	p	n	9.7
	p	p	n	9.8
	n	p	n	9.9
	n	p	n	10
	n	p	n	10.1
	n	p	n	10.2
	n	p	n	10.3
	n	p	n	10.4
	n	p	n	10.5
	n	n	n	10.6
	n	n	n	10.7
	n	n	n	10.8
	n	p	n	10.9
	n	n	n	11
	n	n	n	11.1
	n	n	n	11.2
	n	n	n	11.3
	n	n	n	11.4
	n	n	n	11.5
	n	n	n	11.6
	n	n	n	11.7
	n	n	n	11.8
	n	n	n	11.9
	n	n	n	12
	n	n	n	12.1
	n	n	n	12.2
	n	n	n	12.3
	m	n	n	12.4
	m	n	n	12.5
	s	n	n	12.6
	s	n	n	12.7
	s	n	n	12.8
	s	n	n	12.9
	s	n	n	13
	s	n	n	13.1
	s	n	n	13.2
	s	n	n	13.3
	n	n	n	13.4
	n	n	n	13.5
	n	n	n	13.6
	n	n	n	13.7
	n	n	n	13.8
	n	n	n	13.9
	m	n	n	14
	m	n	n	14.1
	s	n	n	14.2
	s	n	n	14.3
	s	n	n	14.4
	n	n	n	14.5
	n	n	n	14.6
	n	n	n	14.7
	n	n	n	14.8
	n	n	n	14.9
	n	n	n	15
	n	n	n	15.1
	n	n	n	15.2
	n	n	n	15.3
	n	n	n	15.4
	n	n	n	15.5
	n	n	n	15.6
	n	n	n	15.7
	n	n	n	15.8
	n	n	n	15.9
	n	n	n	16
	n	n	n	16.1
	n	n	n	16.2
	n	n	n	16.3
	n	n	n	16.4
	n	n	n	16.5
	n	n	n	16.6
	n	n	n	16.7
	n	n	n	16.8
	n	n	n	16.9
	n	n	n	17
	n	n	n	17.1
	n	n	n	17.2
	n	n	n	17.3
	n	n	n	17.4
	n	n	n	17.5
	n	n	n	17.6
	n	n	n	17.7
	n	n	n	17.8
	n	n	n	17.9
	n	n	n	18
	n	n	n	18.1
	n	n	n	18.2
	n	n	n	18.3
	n	n	n	18.4
	n	n	n	18.5
	n	n	n	18.6
	n	n	n	18.7
	n	n	n	18.8
	n	n	n	18.9
	n	n	n	19
	n	n	n	19.1
	n	n	n	19.2
	n	n	n	19.3
	n	n	n	19.4
	n	n	n	19.5
	n	n	n	19.6
	n	n	n	19.7
	n	n	n	19.8
	n	n	n	19.9
	n	n	n	20
	n	n	n	20.1
	n	n	n	20.2
	n	n	n	20.3
	n	n	n	20.4
Cell ID	Flagellum 1	Flagellum 2	Flagellum 3	Time
121128_024	s	s	n	8.1
	s	s	n	8.2
	s	m	n	8.3
	s	n	n	8.4
	s	n	n	8.5
	s	n	n	8.6
	s	n	n	8.7
	n	n	n	8.8
	n	n	n	8.9
	n	n	n	9
	n	n	n	9.1
	n	n	n	9.2
	n	n	n	9.3
	n	n	n	9.4
	n	n	n	9.5
	n	n	n	9.6
	n	n	n	9.7
	n	n	n	9.8
	n	n	n	9.9
	n	n	n	10
	n	n	s	10.1
	n	n	s	10.2
	n	s	c	10.3
	n	s	c	10.4
	n	s	c	10.5
	n	s	n	10.6
	n	s	n	10.7
	n	s	n	10.8
	n	s	n	10.9
	n	s	n	11
	n	s	n	11.1
	n	s	n	11.2
	n	s	n	11.3
	n	s	n	11.4
	n	s	n	11.5
	n	s	m	11.6
	n	n	m	11.7
	n	n	s	11.8
	n	n	s	11.9
	n	n	s	12
	n	n	s	12.1
	n	n	s	12.2
	n	n	s	12.3
	n	n	n	12.4
	n	n	n	12.5
	n	n	n	12.6
	n	n	n	12.7
	n	n	n	12.8
	n	n	n	12.9
	n	n	n	13
	n	n	n	13.1
	n	n	n	13.2
	n	n	n	13.3
	n	n	n	13.4
	n	n	n	13.5
	n	n	n	13.6
	m	n	n	13.7
	s	n	n	13.8
	s	n	n	13.9
	s	n	n	14
	s	n	n	14.1
	m	n	n	14.2
	n	n	n	14.3
	n	n	n	14.4
	n	n	n	14.5
	n	n	s	14.6
	n	n	s	14.7
	n	n	s	14.8
	n	n	s	14.9
	n	n	s	15
	n	n	s	15.1
	n	n	s	15.2
	n	n	s	15.3
	n	n	n	15.4
	n	n	n	15.5
Cell ID	Flagellum 1	Flagellum 2	Flagellum 3	Time
121129_013	s	n	n	6
	s	n	n	6.1
	s	n	n	6.2
	s	n	n	6.3
	c	n	n	6.4
	c	n	n	6.5
	c	n	n	6.6
	c	n	n	6.7
	c	n	n	6.8
	c	n	n	6.9
	c	n	n	7
	c	n	n	7.1
	c	n	n	7.2
	n	n	n	7.3
	n	n	n	7.4
	n	n	n	7.5
	n	n	n	7.6
	n	n	n	7.7
	n	n	n	7.8
	n	n	n	7.9
	n	n	n	8
	n	m	n	8.1
	n	s	n	8.2
	n	s	n	8.3
	n	s	m	8.4
	n	s	roll	8.5
	n	s	roll	8.6
	n	s	roll	8.7
	n	s	roll	8.8
	n	s	n	8.9
	n	s	n	9
	n	s	n	9.1
	n	s	n	9.2
	n	s	n	9.3
	n	m	n	9.4
	n	n	n	9.5
	n	n	m	9.6
	n	n	roll	9.7
	n	n	roll	9.8
	n	n	n	9.9
	n	n	n	10
	n	n	n	10.1
	n	n	n	10.2
	n	m	n	10.3
	n	s	n	10.4
	n	s	n	10.5
	n	s	n	10.6
	n	s	n	10.7
	n	s	n	10.8
	n	m	n	10.9
	n	n	n	11
	n	n	n	11.1
	n	n	m	11.2
	n	n	s	11.3
	n	n	m	11.4
	n	n	n	11.5
	n	n	n	11.6
	n	n	n	11.7
	n	n	n	11.8
	n	n	n	11.9
	n	n	n	12
	n	n	n	12.1
	n	n	n	12.2
	n	n	n	12.3
	n	n	n	12.4
	n	n	n	12.5
	n	n	n	12.6
	s	n	n	12.7
	s	n	n	12.8
	c	n	n	12.9
	c	n	s	13
	c	n	s	13.1
	m	n	s	13.2
	n	n	s	13.3
	n	n	s	13.4
	n	n	s	13.5
	n	n	s	13.6
	n	n	s	13.7
	n	n	s	13.8
	n	n	s	13.9
	n	n	n	14
	n	n	n	14.1
	n	n	n	14.2
	n	m	n	14.3
	n	s	n	14.4
	n	s	n	14.5
	m	s	n	14.6
	c	s	n	14.7
	c	s	n	14.8
	c	m	n	14.9
	c	m	n	15
	n	n	s	15.1
	s	n	s	15.2
	m	n	m	15.3
	c	n	n	15.4
	c	n	n	15.5
	c	n	n	15.6
	c	n	n	15.7
	c	n	n	15.8
	c	m	n	15.9
	c	m	m	16
	n	u	m	16.1
	n	c	s	16.2
	n	c	s	16.3
	n	c	s	16.4
	n	c	s	16.5
	n	c	s	16.6
	n	c	n	16.7
	n	c	n	16.8
	n	n	n	16.9
	n	n	n	17
Cell ID	Flagellum 1	Flagellum 2	Flagellum 3	Time
130301_04	n	n	n	9
	n	n	n	9.1
	n	n	n	9.2
	n	n	n	9.3
	n	n	n	9.4
	n	n	n	9.5
	n	n	n	9.6
	n	n	n	9.7
	s	n	n	9.8
	s	n	n	9.9
	s	n	n	10
	s	n	n	10.1
	s	n	n	10.2
	s	n	n	10.3
	s	n	n	10.4
	n	n	n	10.5
	n	m	n	10.6
	n	s	n	10.7
	n	n	n	10.8
	n	n	n	10.9
	n	n	m	11
	n	n	s	11.1
	n	n	uc	11.2
	n	n	s	11.3
	n	n	uc	11.4
	n	n	uc	11.5
	n	n	uc	11.6
	n	n	uc	11.7
	n	n	n	11.8
	n	n	n	11.9
	n	n	n	12
	n	n	n	12.1
	n	n	n	12.2
	n	n	n	12.3
	n	m	n	12.4
	n	s	n	12.5
	n	n	n	12.6
	n	n	n	12.7
	uc	n	n	12.8
	uc	n	n	12.9
	uc	n	n	13
	m	n	n	13.1
	n	n	n	13.2
	n	n	m	13.3
	n	n	uc	13.4
	n	n	uc	13.5
	n	n	n	13.6
	n	n	n	13.7
	n	n	n	13.8
	n	n	n	13.9
	n	n	n	14
	n	n	n	14.1
	n	n	n	14.2
	n	n	n	14.3
	n	s	n	14.4
	n	s	n	14.5
	n	s	uc	14.6
	n	n	uc	14.7
	n	n	n	14.8
	n	n	n	14.9
	n	n	n	15
	m	n	n	15.1
	uc	n	n	15.2
	s	n	n	15.3
	s	n	n	15.4
	uc	n	n	15.5
	uc	n	n	15.6
	n	n	n	15.7
	n	n	n	15.8
	n	n	n	15.9
	n	n	n	16
	n	n	n	16.1
	n	n	n	16.2
	n	n	n	16.3
	n	n	n	16.4
	n	n	n	16.5
	n	n	n	16.6
	n	n	n	16.7
	n	n	n	16.8
	n	n	n	16.9
	n	n	n	17
	n	m	n	17.1
	n	uc	n	17.2
	m	uc	n	17.3
	uc	u	n	17.4
	uc	u	n	17.5
	c	n	n	17.6
	n	n	n	17.7
	n	n	n	17.8
	n	n	n	17.9
	n	n	n	18
	n	n	n	18.1
	n	n	n	18.2
	n	n	n	18.3
	n	n	n	18.4
	n	n	n	18.5
	n	n	n	18.6
	n	n	n	18.7
	n	n	n	18.8
	n	n	n	18.9
	n	n	n	19
	n	n	n	19.1
	n	n	n	19.2
Cell ID	Flagellum 1	Flagellum 2	Flagellum 3	Time
130301_15	c	s	c	6.5
	c	uc	c	6.6
	c	uc	c	6.7
	c	uc	uc	6.8
	c	uc	uc	6.9
	uc	uc	uc	7
	uc	uc	uc	7.1
	s	uc	uc	7.2
	s	uc	s	7.3
	s	uc	s	7.4
	s	c	c	7.5
	s	c	c	7.6
	s	uc	c	7.7
	s	uc	c	7.8
	uc	c	c	7.9
	uc	c	c	8
	u	u	c	8.1
	n	u	c	8.2
	n	u	c	8.3
	n	u	c	8.4
	n	u	m	8.5
	n	u	n	8.6
	n	n	n	8.7
	n	n	n	8.8
	n	n	n	8.9
	n	n	n	9
	n	n	n	9.1
	n	n	n	9.2
	n	n	n	9.3
	n	m	m	9.4
	n	c	s	9.5
	n	c	s	9.6
	n	c	c	9.7
	n	uc	uc	9.8
	n	c	uc	9.9
	n	c	uc	10
	n	c	uc	10.1
	n	uc	uc	10.2
	n	uc	m	10.3
	n	c	n	10.4
	n	c	n	10.5
	n	c	n	10.6
	n	c	n	10.7
	n	c	n	10.8
	n	c	n	10.9
	n	c	n	11
	n	c	n	11.1
	n	c	n	11.2
	n	c	n	11.3
	m	c	n	11.4
	s	c	n	11.5
	s	m	n	11.6
	s	n	n	11.7
	s	n	n	11.8
	s	n	n	11.9
	s	n	s	12
	s	n	uc	12.1
	s	n	uc	12.2
	s	n	s	12.3
	s	n	s	12.4
	uc	n	s	12.5
	uc	n	n	12.6
	m	n	n	12.7
	n	n	n	12.8
	n	n	n	12.9
	n	n	n	13
	n	n	n	13.1
	n	n	n	13.2
	n	n	n	13.3
	n	n	n	13.4
	n	n	n	13.5
	n	n	n	13.6
	n	n	n	13.7
	n	s	n	13.8
	n	s	u	13.9
	n	uc	u	14
	n	s	u	14.1
	n	s	u	14.2
	n	s	u	14.3
	n	s	u	14.4
	n	uc	n	14.5
	n	c	n	14.6
	n	c	n	14.7
	n	c	n	14.8
	n	c	n	14.9
	u	c	u	15
	u	c	u	15.1
	n	c	n	15.2
	n	u	n	15.3
	n	u	n	15.4
	n	c	n	15.5
	n	c	n	15.6
	uc	c	u	15.7
	s	uc	u	15.8
	uc	uc	u	15.9
	uc	uc	u	16
	uc	uc	u	16.1
	s	uc	c	16.2
	s	uc	c	16.3
	s	uc	c	16.4
	s	uc	c	16.5
	s	c	c	16.6
	s	uc	m	16.7
	m	c	n	16.8
	n	c	n	16.9
	n	c	n	17
	n	n	n	17.1
	n	n	n	17.2
	n	n	n	17.3
Cell ID	Flagellum 1	Flagellum 2	Flagellum 3	Time
130529_06	s	n	n	11.4
	s	n	n	11.5
	s	n	n	11.6
	s	n	n	11.7
	s	n	n	11.8
	m	n	n	11.9
	n	n	n	12
	n	n	n	12.1
	n	n	n	12.2
	n	n	n	12.3
[truncated: 103 more rows]

## Sheet: Unstim wt N=4
Unstimulated Wild type cells, N = 4				n = normal flagellar waveform, marked ccw for analysis
				s = semicoiled flagellar waveform, c = curly, semicoiled flagellar waveform, marked cw for analysis
				p = paused, m = mixed, marked cw for analysis
				u = unknown, marked cw for analysis
Cell ID	Flagellum 1	Flagellum 2	Flagellum 3	Flagellum 4	Time
120606_15	s	n	n	n	11.6
	s	n	n	p	11.7
	s	n	n	p	11.8
	s	n	n	p	11.9
	s	n	n	p	12
	m	n	n	p	12.1
	n	n	n	n	12.2
	n	n	n	n	12.3
	n	n	n	n	12.4
	n	n	n	n	12.5
	n	n	n	n	12.6
	n	n	n	n	12.7
	n	n	n	n	12.8
	n	n	n	n	12.9
	n	n	n	n	13
	n	n	n	n	13.1
	n	m	n	n	13.2
	n	m	n	n	13.3
	n	s	n	n	13.4
	n	s	n	n	13.5
	n	s	n	n	13.6
	n	m	n	n	13.7
	n	n	n	n	13.8
	n	n	n	n	13.9
	n	n	n	n	14
	n	n	n	n	14.1
	n	n	n	n	14.2
	n	n	n	n	14.3
	n	n	n	n	14.4
	n	n	n	n	14.5
	n	n	n	n	14.6
	n	n	n	n	14.7
	n	n	n	n	14.8
	n	n	n	n	14.9
	n	n	n	n	15
	n	n	n	n	15.1
	n	n	n	n	15.2
	n	n	n	n	15.3
	n	n	n	n	15.4
	n	n	n	n	15.5
	n	n	n	n	15.6
	n	n	n	n	15.7
	n	n	n	n	15.8
	n	n	n	n	15.9
	n	n	n	n	16
	n	n	n	n	16.1
	n	n	n	n	16.2
	n	n	n	n	16.3
	n	n	n	n	16.4
	n	n	n	n	16.5
	n	n	n	n	16.6
	n	n	n	n	16.7
	n	n	n	n	16.8
	n	n	n	n	16.9
	n	n	n	n	17
	n	n	n	n	17.1
	n	n	n	n	17.2
	p	n	n	n	17.3
	n	n	n	n	17.4
	n	n	n	n	17.5
	n	n	n	n	17.6
	n	n	n	n	17.7
	n	n	n	n	17.8
	n	n	n	n	17.9
	n	n	n	n	18
	n	n	n	n	18.1
	n	n	n	n	18.2
	n	n	n	n	18.3
	n	n	n	n	18.4
	n	n	n	n	18.5
	n	n	n	n	18.6
	n	n	n	n	18.7
	n	n	n	n	18.8
	n	n	n	n	18.9
	n	n	n	n	19
	n	n	n	n	19.1
	n	n	n	n	19.2
	n	n	n	n	19.3
	n	n	n	n	19.4
	n	n	n	n	19.5
	n	n	n	n	19.6
	n	n	n	n	19.7
	n	n	n	n	19.8
	n	n	n	n	19.9
	n	n	n	n	20
	n	n	n	n	20.1
	n	n	n	n	20.2
	n	n	n	n	20.3
	n	n	n	n	20.4
	n	n	n	n	20.5
	n	n	n	n	20.6
	n	n	n	n	20.7
	n	n	n	n	20.8
	n	n	n	n	20.9
	n	n	n	n	21
	n	n	n	n	21.1
	n	n	n	n	21.2
	n	n	n	n	21.3
	n	n	n	n	21.4
	n	n	n	n	21.5
	n	n	n	n	21.6
Cell ID	Flagellum 1	Flagellum 2	Flagellum 3	Flagellum 4	Time
120613_22	n	n	n	n	1.2
	n	n	n	n	1.3
	n	n	n	n	1.4
	n	n	n	n	1.5
	n	n	n	n	1.6
	n	n	n	n	1.7
	n	n	n	n	1.8
	n	n	n	n	1.9
	n	n	n	n	2
	n	n	n	n	2.1
	n	n	n	n	2.2
	n	n	n	n	2.3
	n	n	n	n	2.4
	n	n	n	n	2.5
	n	n	n	n	2.6
	n	n	n	n	2.7
	n	n	n	n	2.8
	n	n	n	n	2.9
	n	n	n	n	3
	n	n	n	n	3.1
	n	n	n	n	3.2
	n	n	n	n	3.3
	n	n	n	n	3.4
	m	n	n	n	3.5
	m	n	n	n	3.6
	s	n	n	n	3.7
	s	n	n	n	3.8
	s	n	n	n	3.9
	m	n	n	n	4
	n	n	n	n	4.1
	n	n	n	n	4.2
	n	n	n	n	4.3
	n	n	n	n	4.4
	n	n	n	n	4.5
	n	n	n	n	4.6
	n	n	n	n	4.7
	n	n	n	n	4.8
	n	n	n	n	4.9
	n	n	n	n	5
	n	n	n	n	5.1
	n	n	n	n	5.2
	n	n	n	n	5.3
	n	n	n	n	5.4
	n	n	n	n	5.5
	n	n	n	n	5.6
	n	n	n	n	5.7
	n	n	n	n	5.8
	n	n	n	n	5.9
	n	n	n	n	6
	n	n	n	n	6.1
	n	n	n	n	6.2
	n	n	n	n	6.3
	n	n	n	n	6.4
	n	n	n	n	6.5
	n	n	n	n	6.6
	n	n	n	n	6.7
	n	n	n	n	6.8
	n	n	n	n	6.9
	n	n	n	n	7
	n	n	n	n	7.1
	n	n	n	n	7.2
	n	n	n	n	7.3
	n	n	n	n	7.4
	n	n	n	n	7.5
	n	n	n	n	7.6
	n	n	n	n	7.7
	n	n	n	n	7.8
	n	n	n	n	7.9
	n	n	n	n	8
	n	n	n	n	8.1
	n	n	n	n	8.2
	n	n	n	n	8.3
	n	n	n	n	8.4
	n	n	n	n	8.5
	n	n	n	n	8.6
	n	n	n	n	8.7
	n	n	n	n	8.8
	n	n	n	n	8.9
	n	n	n	n	9
	n	n	n	n	9.1
	n	n	n	n	9.2
	n	n	n	n	9.3
	n	n	n	n	9.4
	n	n	n	n	9.5
	n	n	n	n	9.6
	n	n	n	n	9.7
	n	n	n	n	9.8
	n	n	n	n	9.9
	n	n	n	n	10
	n	n	n	n	10.1
	n	n	n	n	10.2
	n	n	n	n	10.3
	n	n	n	n	10.4
	n	n	n	n	10.5
	n	n	n	n	10.6
	n	n	n	n	10.7
	n	n	n	n	10.8
	n	n	n	n	10.9
	n	n	n	n	11
	n	n	n	n	11.1
	n	n	n	n	11.2
Cell ID	Flagellum 1	Flagellum 2	Flagellum 3	Flagellum 4	Time
121209_029	n	n	n	n	7.9
	n	n	n	n	8
	n	n	n	n	8.1
	n	n	n	n	8.2
	n	n	n	n	8.3
	n	n	n	n	8.4
	n	n	n	n	8.5
	n	n	n	n	8.6
	n	n	n	n	8.7
	n	n	n	n	8.8
	n	n	n	n	8.9
	n	n	n	n	9
	n	n	n	n	9.1
	n	n	n	n	9.2
	n	n	n	n	9.3
	n	n	n	n	9.4
	n	n	n	n	9.5
	n	n	n	n	9.6
	n	n	n	n	9.7
	n	n	n	n	9.8
	n	n	n	n	9.9
	n	n	n	n	10
	n	n	n	n	10.1
	n	n	n	n	10.2
	n	n	n	n	10.3
	n	n	n	n	10.4
	n	n	n	n	10.5
	n	n	n	n	10.6
	n	n	n	n	10.7
	n	n	n	n	10.8
	n	n	n	n	10.9
	n	n	n	n	11
	n	n	n	n	11.1
	n	n	n	n	11.2
	n	n	n	n	11.3
	n	n	n	n	11.4
	n	n	n	n	11.5
	n	n	n	n	11.6
	n	n	n	n	11.7
	n	n	n	n	11.8
	n	n	n	n	11.9
	n	n	n	n	12
	n	n	n	n	12.1
	n	n	n	n	12.2
	n	n	n	n	12.3
	n	n	n	n	12.4
	n	n	n	n	12.5
	n	n	n	n	12.6
	n	n	n	n	12.7
	n	n	n	n	12.8
	n	n	n	n	12.9
	n	n	n	n	13
	n	n	n	n	13.1
	n	n	n	n	13.2
	n	n	n	n	13.3
	n	n	n	n	13.4
	n	n	n	n	13.5
	n	n	n	n	13.6
	n	n	n	n	13.7
	n	n	n	n	13.8
	n	n	n	n	13.9
	n	n	n	n	14
	n	n	n	n	14.1
	n	m	n	n	14.2
	n	s	n	n	14.3
	n	s	n	n	14.4
	n	n	n	n	14.5
	n	n	m	n	14.6
	n	n	s	n	14.7
	n	n	s	n	14.8
	n	n	s	n	14.9
	n	n	s	n	15
	n	n	s	n	15.1
	n	n	s	n	15.2
	n	n	n	n	15.3
	n	n	n	n	15.4
	n	n	n	n	15.5
	n	n	n	n	15.6
	n	n	n	n	15.7
	m	n	n	n	15.8
	c	n	n	n	15.9
	m	n	n	n	16
	n	n	n	n	16.1
	n	n	n	n	16.2
	n	n	n	n	16.3
	n	n	n	n	16.4
Cell ID	Flagellum 1	Flagellum 2	Flagellum 3	Flagellum 4	Time
130131_15	n	n	n	n	4.3
	n	n	n	n	4.4
	n	n	n	n	4.5
	n	n	n	n	4.6
	n	n	n	n	4.7
	n	n	n	n	4.8
	n	n	n	n	4.9
	n	n	n	n	5
	n	n	n	n	5.1
	n	n	n	n	5.2
	n	n	n	n	5.3
	n	n	n	n	5.4
	n	n	n	n	5.5
	n	n	n	n	5.6
	n	n	n	n	5.7
	n	n	n	n	5.8
	n	n	n	n	5.9
	n	n	n	n	6
	n	n	n	n	6.1
	n	n	n	n	6.2
	n	n	n	n	6.3
	n	n	n	n	6.4
	n	n	n	n	6.5
	n	n	n	n	6.6
	n	n	n	n	6.7
	n	n	n	n	6.8
	n	n	n	n	6.9
	n	n	n	n	7
	n	n	n	n	7.1
	n	n	n	n	7.2
	n	n	n	n	7.3
	n	n	n	n	7.4
	n	n	n	n	7.5
	n	n	n	n	7.6
	n	n	n	n	7.7
	n	n	n	n	7.8
	n	n	n	n	7.9
	n	n	n	n	8
	n	n	n	n	8.1
	n	n	n	n	8.2
	n	n	n	n	8.3
	n	n	n	n	8.4
	n	n	n	n	8.5
	n	n	n	n	8.6
	n	n	n	n	8.7
	n	n	n	n	8.8
	n	n	n	n	8.9
	n	n	n	n	9
	n	n	n	n	9.1
	n	n	n	n	9.2
	n	n	n	n	9.3
	n	n	n	n	9.4
	n	n	n	n	9.5
	n	n	n	n	9.6
	n	n	n	n	9.7
	n	n	n	n	9.8
	n	n	n	n	9.9
	n	n	n	n	10
	n	n	n	n	10.1
	n	n	n	n	10.2
	n	n	n	n	10.3
	n	n	n	n	10.4
	n	n	n	n	10.5
	n	n	n	n	10.6
	n	n	n	n	10.7
	n	n	n	n	10.8
	n	n	n	n	10.9
	n	n	n	n	11
	n	n	n	n	11.1
	n	n	n	n	11.2
	n	n	n	n	11.3
	n	n	n	n	11.4
	n	n	n	n	11.5
	n	n	n	n	11.6
	n	n	n	n	11.7
	n	n	n	n	11.8
	n	n	n	n	11.9
	n	n	n	n	12
	n	n	n	n	12.1
	n	n	n	n	12.2
	n	n	n	n	12.3
	n	n	n	n	12.4
	n	n	n	n	12.5
	n	n	n	n	12.6
	n	n	n	n	12.7
	n	n	n	n	12.8
	n	n	n	n	12.9
	n	n	n	n	13
	n	n	n	n	13.1
	n	n	n	n	13.2
	n	n	n	n	13.3
	n	n	n	n	13.4
	n	n	n	n	13.5
	n	n	n	n	13.6
	n	n	n	n	13.7
	n	n	n	n	13.8
	n	n	n	n	13.9
	n	n	n	n	14
	n	n	n	n	14.1
	n	n	n	n	14.2
	n	n	n	n	14.3
	n	n	n	n	14.4
	n	n	n	n	14.5
	n	n	n	n	14.6
	n	n	n	n	14.7
	n	n	n	n	14.8
	n	n	n	n	14.9
	n	n	n	n	15
	n	n	n	n	15.1
	n	n	n	n	15.2
	n	n	n	n	15.3
	n	n	n	n	15.4
	n	n	n	n	15.5
	n	n	n	n	15.6
	n	n	n	n	15.7
	n	n	n	n	15.8
	n	n	n	n	15.9
	n	n	n	n	16
	n	m	n	n	16.1
	m	c	n	n	16.2
	s	c	n	n	16.3
	s	c	m	n	16.4
	s	c	c	n	16.5
	s	c	c	n	16.6
	s	c	c	n	16.7
	s	c	c	n	16.8
	m	c	c	n	16.9
	u	c	u	n	17
	n	c	u	n	17.1
	n	c	u	n	17.2
	n	c	u	n	17.3
	n	c	n	n	17.4
	n	c	n	n	17.5
	n	c	n	n	17.6
	n	c	n	n	17.7
	n	m	n	n	17.8
	n	n	n	n	17.9
	n	n	n	n	18
	n	n	n	n	18.1
	n	n	n	n	18.2
	n	n	n	n	18.3
	n	n	n	n	18.4
	n	n	n	n	18.5
	n	n	n	n	18.6
	n	n	n	n	18.7
	n	n	n	n	18.8
	n	n	n	n	18.9
	n	n	n	n	19
	n	n	n	n	19.1
	n	n	n	n	19.2
	n	n	n	n	19.3
	n	n	n	n	19.4
	n	n	n	n	19.5
	n	n	n	n	19.6
	n	n	n	n	19.7
	n	n	n	n	19.8
	n	n	n	n	19.9
	n	n	n	n	20
	n	n	n	n	20.1
	n	n	n	n	20.2
	n	n	n	n	20.3
	n	n	n	n	20.4
	n	n	n	n	20.5
	n	n	n	n	20.6
	n	n	n	n	20.7
	n	n	n	n	20.8
	n	n	n	n	20.9
	n	n	n	n	21
	n	n	n	n	21.1
	n	n	n	n	21.2
	n	n	n	n	21.3
	n	n	n	n	21.4
	n	n	n	n	21.5
	n	n	n	n	21.6
	n	n	n	n	21.7
	n	n	n	n	21.8
	n	n	n	n	21.9
	n	n	n	n	22
	n	n	n	n	22.1
	n	n	n	n	22.2
	n	n	n	n	22.3
	n	n	n	n	22.4
	n	n	n	n	22.5
	n	n	n	n	22.6
	n	n	n	n	22.7
	n	n	n	n	22.8
	n	n	n	n	22.9
	n	n	n	n	23
	n	n	n	n	23.1
	n	n	n	n	23.2
	n	n	n	n	23.3
	n	n	n	n	23.4
	n	n	n	n	23.5
	n	n	n	n	23.6
	n	n	n	n	23.7
	n	n	n	n	23.8
	n	n	n	n	23.9
	n	n	n	n	24
	n	n	n	n	24.1
	n	n	n	n	24.2
	n	n	n	n	24.3
	n	n	n	n	24.4
	n	n	n	n	24.5
	n	n	n	n	24.6
	n	n	n	n	24.7
	n	n	n	n	24.8
	n	n	n	n	24.9
	n	n	n	n	25
	n	n	n	n	25.1
	n	n	n	n	25.2
	n	n	n	n	25.3
	n	n	n	n	25.4
	n	n	n	n	25.5
	n	n	n	n	25.6
	n	n	n	n	25.7
	n	n	n	n	25.8
	n	n	n	n	25.9
	n	n	n	n	26
	n	n	n	n	26.1
	n	n	n	n	26.2
	n	n	n	n	26.3
	n	n	n	n	26.4
	n	n	n	n	26.5
	n	n	n	n	26.6
	n	n	n	n	26.7
	n	n	n	n	26.8
	n	n	n	n	26.9
	n	n	n	n	27
	n	n	n	n	27.1
	n	n	n	n	27.2
	n	n	n	n	27.3
	n	n	n	n	27.4
	n	n	n	n	27.5
	n	n	n	n	27.6
	n	n	n	n	27.7
	n	n	n	n	27.8
	n	n	n	n	27.9
	n	n	n	n	28
	n	n	n	n	28.1
	n	n	n	n	28.2
	n	n	n	n	28.3
	n	n	n	n	28.4
	n	n	n	n	28.5
	n	n	n	n	28.6
	n	n	n	n	28.7
	n	n	n	n	28.8
	n	n	n	n	28.9
	n	n	n	n	29
	n	n	n	n	29.1
	n	n	n	n	29.2
	n	n	n	n	29.3
	n	n	n	n	29.4
	n	n	n	n	29.5
	n	n	n	n	29.6
	n	n	n	n	29.7
	n	n	n	n	29.8
	n	n	n	n	29.9
	n	n	n	n	30
	n	n	n	n	30.1
	n	n	n	n	30.2
	n	n	n	n	30.3
	n	n	n	n	30.4
	n	n	n	n	30.5
	n	n	n	n	30.6
	n	n	n	n	30.7
	n	n	n	n	30.8
	n	n	n	n	30.9
	n	n	n	n	31
	n	n	n	n	31.1
	n	n	n	n	31.2
	n	n	n	n	31.3
	n	n	n	n	31.4
	n	n	n	n	31.5
	n	n	n	n	31.6
	n	n	n	n	31.7
	n	n	n	n	31.8
	n	n	n	n	31.9
	n	n	n	n	32
	n	n	n	n	32.1
	n	n	n	n	32.2
	n	n	n	n	32.3
	n	n	n	n	32.4
	n	n	n	n	32.5
	n	n	n	n	32.6
	n	n	n	n	32.7
	n	n	n	n	32.8
	n	n	n	n	32.9
	n	n	n	n	33
	n	n	n	n	33.1
	n	n	n	n	33.2
	n	n	n	n	33.3
	n	n	n	n	33.4
	n	n	n	n	33.5
	n	n	n	n	33.6
	n	n	n	n	33.7
	n	n	n	n	33.8
	n	n	n	n	33.9
	n	n	n	n	34
	n	n	n	n	34.1
	n	n	n	n	34.2
	n	n	n	n	34.3
	n	n	n	n	34.4
	n	n	n	n	34.5
	n	n	n	n	34.6
	n	n	n	n	34.7
	n	n	n	n	34.8
	n	n	n	n	34.9
	n	n	n	n	35
	n	n	n	n	35.1
	n	n	n	n	35.2
	n	n	n	n	35.3
	n	n	n	n	35.4
	n	n	n	n	35.5
	n	n	n	n	35.6
	n	n	n	n	35.7
	n	n	n	n	35.8
	n	n	n	n	35.9
	n	n	n	n	36
	n	n	n	n	36.1
	n	n	n	n	36.2
	n	n	n	n	36.3
	n	n	n	n	36.4
	n	n	n	n	36.5
	n	n	n	n	36.6
	n	n	n	n	36.7
	n	n	n	n	36.8
	n	n	n	n	36.9
	n	n	n	n	37
	n	n	n	n	37.1
	n	n	n	n	37.2
	n	n	n	n	37.3
	n	n	n	n	37.4
	n	n	n	n	37.5
	n	n	n	n	37.6
	n	n	n	n	37.7
	n	n	n	n	37.8
	n	n	n	n	37.9
	n	n	n	n	38
	n	n	m	n	38.1
	n	n	c	n	38.2
	n	n	c	n	38.3
	n	uc	c	n	38.4
	n	uc	u	n	38.5
	n	c	n	n	38.6
	n	m	n	n	38.7
	n	n	n	n	38.8
	n	n	n	n	38.9
	n	n	n	n	39
	n	n	n	n	39.1
	n	n	n	n	39.2
	n	n	n	n	39.3
	n	n	n	n	39.4
	n	n	m	n	39.5
	n	n	c	n	39.6
	n	n	c	n	39.7
	n	n	c	n	39.8
	n	n	c	n	39.9
	n	n	n	n	40
	n	n	n	n	40.1
	n	n	n	n	40.2
	n	n	n	n	40.3
	n	n	n	n	40.4
	n	n	n	n	40.5
	n	n	n	n	40.6
	n	n	n	n	40.7
	n	n	n	n	40.8
	n	n	n	n	40.9
	n	n	n	n	41
Cell ID	Flagellum 1	Flagellum 2	Flagellum 3	Flagellum 4	Time
130209_05	n	n	n	n	8.5
	n	n	n	n	8.6
	n	n	n	n	8.7
	n	n	n	n	8.8
	n	n	n	n	8.9
	n	n	n	n	9
	n	n	n	n	9.1
	n	n	n	n	9.2
	n	n	n	n	9.3
	n	n	n	n	9.4
	n	n	n	n	9.5
	n	n	n	n	9.6
	n	n	n	n	9.7
	n	n	n	n	9.8
	n	n	n	n	9.9
	n	n	n	n	10
	n	n	n	n	10.1
	n	n	n	n	10.2
	n	n	n	n	10.3
	n	n	n	n	10.4
	n	n	n	n	10.5
	n	n	n	n	10.6
	n	n	n	n	10.7
	n	n	n	n	10.8
	n	n	n	n	10.9
	n	n	n	n	11
	n	n	n	n	11.1
	n	n	n	n	11.2
	p	n	n	n	11.3
	n	n	n	n	11.4
	n	n	n	n	11.5
	n	n	n	n	11.6
	n	n	n	n	11.7
	n	n	n	n	11.8
	n	n	n	n	11.9
	n	n	n	n	12
	m	n	n	n	12.1
	s	n	n	n	12.2
	s	n	n	n	12.3
	s	m	n	n	12.4
	s	s	m	n	12.5
	s	s	s	n	12.6
	s	s	s	m	12.7
	s	m	s	s	12.8
	n	u	u	n	12.9
	n	n	n	n	13
	m	n	n	n	13.1
	s	m	n	n	13.2
	s	s	n	n	13.3
	s	s	n	n	13.4
	n	n	n	n	13.5
	n	n	n	n	13.6
	n	n	n	n	13.7
	n	n	n	n	13.8
	n	n	n	n	13.9
	n	n	n	n	14
	n	n	n	n	14.1
	n	n	n	n	14.2
	n	n	n	n	14.3
	n	n	n	n	14.4
	n	n	n	n	14.5
	n	n	n	n	14.6
Cell ID	Flagellum 1	Flagellum 2	Flagellum 3	Flagellum 4	Time
130209_18	n	n	n	n	12.6
	n	n	n	n	12.7
	n	n	n	n	12.8
	n	n	n	n	12.9
	n	n	n	n	13
	n	n	n	n	13.1
	n	n	n	n	13.2
	n	n	n	n	13.3
	n	n	n	n	13.4
	n	n	n	n	13.5
	n	n	n	n	13.6
	n	n	n	n	13.7
	n	n	n	n	13.8
	n	n	n	n	13.9
	n	n	n	n	14
	s	n	n	n	14.1
	s	n	n	n	14.2
	s	n	n	n	14.3
	s	m	n	n	14.4
	s	m	n	n	14.5
	s	s	n	n	14.6
	n	s	n	n	14.7
	n	m	m	n	14.8
	n	n	s	s	14.9
	n	n	s	s	15
	n	n	s	m	15.1
	n	n	s	c	15.2
	n	n	n	n	15.3
	n	n	n	n	15.4
	n	n	n	n	15.5
	n	m	n	n	15.6
	n	m/s	n	n	15.7
	n	m/s	n	n	15.8
	n	m	n	n	15.9
	n	n	n	n	16
	n	n	n	n	16.1
	n	n	n	n	16.2
	n	n	n	n	16.3
	n	n	n	n	16.4
	n	n	n	n	16.5
	n	n	n	n	16.6
	n	n	n	n	16.7
	n	n	n	n	16.8
	n	n	n	n	16.9
	n	n	n	n	17
	n	n	n	n	17.1
	n	n	n	n	17.2
	n	n	n	n	17.3
Cell ID	Flagellum 1	Flagellum 2	Flagellum 3	Flagellum 4	Time
130222_06	n	n	n	n	5.6
	n	n	n	n	5.7
	n	n	n	n	5.8
	n	n	n	n	5.9
	n	n	n	n	6
	n	n	n	n	6.1
	n	n	n	n	6.2
	n	n	n	n	6.3
	n	n	n	n	6.4
	n	n	n	n	6.5
	n	n	n	n	6.6
	n	n	n	n	6.7
	n	n	n	n	6.8
	n	n	n	n	6.9
	p	n	n	n	7
	p	n	n	n	7.1
	p	n	n	n	7.2
	n	n	n	n	7.3
	n	n	n	n	7.4
	n	n	n	n	7.5
	n	n	n	n	7.6
	n	n	n	n	7.7
	n	n	n	n	7.8
	n	n	n	n	7.9
	n	n	n	n	8
	n	n	n	n	8.1
	n	n	n	n	8.2
	n	n	n	n	8.3
	s	m	n	n	8.4
	s	s	n	n	8.5
	s	s	n	n	8.6
	s	s	n	n	8.7
	s	s	n	n	8.8
	s	u	n	n	8.9
	n	n	n	n	9
	n	n	n	n	9.1
	n	n	n	n	9.2
	n	n	n	n	9.3
	n	n	n	n	9.4
	n	n	n	n	9.5
	n	n	n	n	9.6
	n	n	n	n	9.7
	n	n	n	n	9.8
	n	n	n	n	9.9
	n	n	n	n	10
	n	n	n	n	10.1
	n	n	n	n	10.2
	n	n	n	n	10.3
	n	n	n	n	10.4
	n	n	n	n	10.5
	n	n	n	n	10.6
	n	n	n	n	10.7
	n	n	n	n	10.8
	n	n	n	n	10.9
	n	n	n	n	11
	n	n	n	n	11.1
	n	n	n	n	11.2
	n	n	n	n	11.3
	n	n	n	n	11.4
	n	n	n	n	11.5
	s	u	n	n	11.6
	s	s	n	n	11.7
	s	s	n	n	11.8
	uc	uc	n	n	11.9
	s	m	u	n	12
	s	n	s	n	12.1
	s	n	s	n	12.2
	uc	n	n	n	12.3
	u	n	n	n	12.4
	n	n	n	n	12.5
	n	n	n	n	12.6
	n	n	n	n	12.7
	n	n	n	n	12.8
	n	n	n	n	12.9
	n	n	n	n	13
	n	n	n	n	13.1
	n	n	n	n	13.2
	n	n	n	n	13.3
	n	n	n	n	13.4
	n	n	n	n	13.5
	n	n	n	n	13.6
	n	n	n	n	13.7
	s	n	n	n	13.8
	s	n	n	n	13.9
	s	n	n	n	14
	s	n	n	n	14.1
	s	n	n	n	14.2
	s	n	n	n	14.3
	n	n	n	n	14.4
	n	n	n	n	14.5
	n	n	n	n	14.6
	n	n	n	n	14.7
	n	n	n	n	14.8
	n	n	n	n	14.9
	n	n	n	n	15
	n	n	n	n	15.1
	n	n	n	n	15.2
	n	n	n	n	15.3
	n	n	n	n	15.4
	n	s	n	n	15.5
	n	s	n	n	15.6
	n	c	n	n	15.7
	n	c	n	n	15.8
	n	u	n	n	15.9
	n	n	n	n	16
	n	n	n	n	16.1
	n	n	m	n	16.2
	n	n	s	n	16.3
	n	n	s	n	16.4
	n	n	s	n	16.5
	n	n	s	n	16.6
	n	n	n	n	16.7
	n	n	n	n	16.8
	n	n	n	n	16.9
	n	n	n	n	17
	n	n	n	n	17.1
	n	n	n	n	17.2
	n	n	n	n	17.3
	n	n	n	n	17.4
	n	n	n	n	17.5
	n	n	n	n	17.6
	n	n	n	n	17.7
	n	n	n	n	17.8
	s	n	n	n	17.9
	s	m	n	n	18
	s	s	n	n	18.1
	s	s	n	n	18.2
	n	s	n	n	18.3
	n	s	s	n	18.4
	n	s	s	n	18.5
	n	s	c	n	18.6
	n	s	u	n	18.7
	n	n	n	n	18.8
	n	n	n	n	18.9
	n	n	n	n	19
	n	n	n	n	19.1
	n	n	n	n	19.2
	n	n	n	n	19.3
	n	n	n	n	19.4
	n	n	n	n	19.5
	n	n	n	n	19.6
	n	n	n	n	19.7
	n	n	n	n	19.8
	n	n	n	n	19.9
	n	n	n	n	20
	n	n	n	n	20.1
	n	n	n	n	20.2
	n	n	n	n	20.3
	n	n	n	n	20.4
	n	n	n	n	20.5
	n	n	n	n	20.6
	n	n	n	n	20.7
	n	n	n	n	20.8
	s	n	n	n	20.9
	s	n	n	n	21
	s	s	n	n	21.1
	s	s	n	n	21.2
	s	s	n	n	21.3
	s	s	n	n	21.4
	s	s	n	n	21.5
	s	s	n	n	21.6
	s	c	n	n	21.7
	s	c	n	n	21.8
	n	c	n	n	21.9
	n	c	n	n	22
	n	c	n	n	22.1
	n	c	n	n	22.2
	n	c	n	n	22.3
	n	c	n	n	22.4
	n	c	s	n	22.5
	n	c	s	n	22.6
	n	c	s	n	22.7
Cell ID	Flagellum 1	Flagellum 2	Flagellum 3	Flagellum 4	Time
130222_07	n	n	n	n	6.4
	n	n	n	n	6.5
	n	n	n	n	6.6
	n	n	n	n	6.7
	n	n	n	n	6.8
	n	n	n	n	6.9
	n	n	n	n	7
	n	n	n	n	7.1
	n	n	n	n	7.2
	n	n	n	n	7.3
	n	n	n	n	7.4
	n	n	n	n	7.5
	n	n	n	n	7.6
	n	n	n	n	7.7
	n	n	n	n	7.8
	s	m	n	n	7.9
	s	s	n	n	8
	s	s	n	n	8.1
	m	s	n	n	8.2
	n	s	n	n	8.3
	n	n	n	n	8.4
	n	n	n	n	8.5
	n	n	n	n	8.6
	n	n	n	n	8.7
	n	n	n	n	8.8
	n	n	n	n	8.9
	n	n	n	n	9
	n	n	n	n	9.1
	n	n	n	n	9.2
	n	n	n	n	9.3
	n	n	n	n	9.4
	n	n	n	n	9.5
	n	n	n	n	9.6
	n	n	n	n	9.7
	n	n	n	n	9.8
	n	n	n	n	9.9
	n	n	n	n	10
	n	n	n	n	10.1
	n	n	n	n	10.2
	n	n	n	n	10.3
	n	n	n	n	10.4
	n	n	n	n	10.5
	n	n	n	n	10.6
	n	n	n	n	10.7
	n	n	n	n	10.8
	n	n	n	n	10.9
	n	n	n	n	11
	n	n	n	n	11.1
	n	n	n	n	11.2
	n	n	n	n	11.3
	n	n	n	n	11.4
	n	n	n	n	11.5
	n	n	n	n	11.6
	n	n	n	n	11.7
	n	n	n	n	11.8
	n	n	n	n	11.9
	n	n	n	n	12
	n	n	n	n	12.1
	n	n	n	n	12.2
	n	n	n	n	12.3
	n	n	n	n	12.4
	n	n	n	n	12.5
	n	n	n	n	12.6
	n	n	n	n	12.7
	n	n	n	n	12.8
	n	n	n	n	12.9
	n	n	n	n	13
	n	n	n	n	13.1
	n	n	n	n	13.2
	n	n	n	n	13.3
	n	n	n	n	13.4
	n	n	n	n	13.5
	n	n	n	n	13.6
	n	n	n	n	13.7
	n	n	n	n	13.8
	n	n	n	n	13.9
	n	n	n	n	14
	n	n	n	n	14.1
	n	n	n	n	14.2
	n	n	n	n	14.3
	n	n	n	n	14.4
	n	n	n	n	14.5
	n	n	n	n	14.6
	n	n	n	n	14.7
	n	n	n	n	14.8
	n	n	n	n	14.9
	n	n	n	n	15
	n	n	n	n	15.1
	n	n	n	n	15.2
	n	n	n	n	15.3
	n	n	n	n	15.4
	n	n	n	n	15.5
	n	n	n	n	15.6
	n	n	n	n	15.7
	n	n	n	n	15.8
	n	n	n	n	15.9
	n	n	n	n	16
	n	n	n	n	16.1
	n	n	n	n	16.2
	n	n	n	n	16.3
	n	n	n	n	16.4
	n	n	n	n	16.5
	n	n	n	n	16.6
	n	n	n	n	16.7
	n	n	n	n	16.8
	n	n	n	n	16.9
	n	n	n	n	17
	n	n	n	n	17.1
	n	n	n	n	17.2
	n	n	n	n	17.3
	n	n	n	n	17.4
	n	n	n	n	17.5
	n	n	n	n	17.6
	n	n	n	n	17.7
	n	n	n	n	17.8
	n	n	n	n	17.9
	n	n	n	n	18
	n	n	n	n	18.1
	n	n	n	n	18.2
	n	n	n	n	18.3
	n	n	n	n	18.4
	n	n	n	n	18.5
	s	n	n	n	18.6
	s	m	n	n	18.7
	s	s	n	n	18.8
	uc	s	s	n	18.9
	uc	s	s	n	19
	uc	s	s	n	19.1
	s	s	c	n	19.2
	n	m	c	n	19.3
	n	n	n	n	19.4
	n	n	n	n	19.5
	n	n	n	n	19.6
	n	n	n	n	19.7
	n	n	n	n	19.8
	n	n	n	n	19.9
	n	n	n	n	20
	n	n	n	n	20.1
	n	n	n	n	20.2
	n	n	n	n	20.3
	n	n	n	n	20.4
	n	n	n	n	20.5
	n	n	n	n	20.6
	n	n	n	n	20.7
	n	n	n	n	20.8
	n	n	n	n	20.9
	n	n	n	n	21
	n	n	n	n	21.1
	n	n	n	n	21.2
	n	n	n	n	21.3
	n	n	n	n	21.4
	n	n	n	n	21.5
	s	n	n	n	21.6
	c	s	n	n	21.7
	c	s	s	n	21.8
	c	s	s	n	21.9
	uc	s	s	n	22
	n	u	s	m	22.1
	n	u	n	s	22.2
Cell ID	Flagellum 1	Flagellum 2	Flagellum 3	Flagellum 4	Time
130222_10	n	n	n	n	45.8
	n	n	n	n	45.9
	n	n	n	n	46
	n	n	n	n	46.1
	n	n	n	n	46.2
	n	n	n	n	46.3
	n	n	n	n	46.4
	n	n	n	n	46.5
	n	n	n	n	46.6
	n	n	n	n	46.7
	n	n	n	n	46.8
	n	n	n	n	46.9
	n	n	n	n	47
	n	n	n	n	47.1
	n	n	n	n	47.2
	n	n	n	n	47.3
	n	n	n	n	47.4
	n	n	n	n	47.5
	n	n	n	n	47.6
	n	n	n	n	47.7
	n	n	n	n	47.8
	n	n	n	n	47.9
	n	n	n	n	48
	n	n	n	n	48.1
	n	n	n	n	48.2
	n	n	n	n	48.3
	n	n	n	n	48.4
	n	n	n	n	48.5
	n	n	n	n	48.6
	n	n	n	n	48.7
	n	n	n	n	48.8
	n	n	n	n	48.9
	n	n	n	n	49
	n	n	n	n	49.1
	n	n	n	n	49.2
	n	n	n	n	49.3
	n	n	n	n	49.4
	n	n	n	n	49.5
	n	n	n	n	49.6
	n	n	n	n	49.7
	n	n	n	n	49.8
	n	n	n	n	49.9
	n	n	n	n	50
	n	n	n	n	50.1
	n	n	n	n	50.2
	n	n	n	n	50.3
	n	n	n	n	50.4
	n	n	n	n	50.5
	n	n	n	n	50.6
	n	n	n	n	50.7
	n	n	n	n	50.8
	n	n	n	n	50.9
	n	n	n	n	51
	n	n	n	n	51.1
	n	n	n	n	51.2
	n	n	n	n	51.3
	n	n	n	n	51.4
	n	n	n	n	51.5
	n	n	n	n	51.6
	n	n	n	n	51.7
	n	n	n	n	51.8
	n	n	n	n	51.9
	n	n	n	n	52
	n	n	n	n	52.1
	n	n	n	n	52.2
	n	n	n	n	52.3
	n	n	n	n	52.4
	n	n	n	n	52.5
	n	n	n	n	52.6
	n	n	n	n	52.7
	n	n	n	n	52.8
	n	n	n	n	52.9
	n	n	n	n	53
	n	n	n	n	53.1
	n	n	n	n	53.2
	n	n	n	n	53.3
	n	n	n	n	53.4
	n	n	n	n	53.5
	n	n	n	n	53.6
	n	n	n	n	53.7
	n	n	n	n	53.8
	n	n	n	n	53.9
	n	n	n	n	54
	n	n	n	n	54.1
	n	n	n	n	54.2
	n	n	n	n	54.3
	n	n	n	n	54.4
	n	n	n	n	54.5
	n	n	n	n	54.6
	n	n	n	n	54.7
	n	n	n	n	54.8
	n	n	n	n	54.9
	n	n	n	n	55
	n	n	n	n	55.1
	n	n	n	n	55.2
	n	n	n	n	55.3
	n	n	n	n	55.4
	n	n	n	n	55.5
	n	n	n	n	55.6
	n	n	n	n	55.7
	n	n	n	n	55.8
	n	n	n	n	55.9
	n	n	n	n	56
	n	n	n	n	56.1
	n	n	n	n	56.2
	n	n	n	n	56.3
	n	n	n	n	56.4
	n	n	n	n	56.5
	n	n	n	n	56.6
	n	n	n	n	56.7
	n	n	n	n	56.8
	n	n	n	n	56.9
	n	n	n	n	57
	n	n	n	n	57.1
	n	n	n	n	57.2
	n	n	n	n	57.3
	n	n	n	n	57.4
	m	n	n	n	57.5
	s	m	n	n	57.6
	s	s	u	n	57.7
	s	s	n	n	57.8
	s	s	n	n	57.9
	uc	uc	u	n	58
	uc	uc	u	n	58.1
	uc	u	u	u	58.2
	uc	u	u	u	58.3
	uc	u	u	u	58.4
	m	n	n	n	58.5
	n	n	n	n	58.6
	n	n	n	n	58.7
	n	n	n	n	58.8
	n	n	n	n	58.9
	n	n	n	n	59
	n	n	n	n	59.1
	n	n	n	n	59.2
	n	n	n	n	59.3
	n	n	n	n	59.4
	n	n	n	n	59.5
	n	n	n	n	59.6
	n	n	n	n	59.7
	n	n	n	n	59.8
	n	n	n	n	59.9
	n	n	n	n	60
	n	n	n	n	60.1
	n	n	n	n	60.2
	n	n	n	n	60.3
	n	n	n	n	60.4
	n	n	n	n	60.5
	n	n	n	n	60.6
	n	n	n	n	60.7
	n	n	n	n	60.8
	n	n	n	n	60.9
	n	n	n	n	61
	n	n	n	n	61.1
	n	n	n	n	61.2
	n	n	n	n	61.3
	n	n	n	n	61.4
	n	n	n	n	61.5
	n	n	n	n	61.6
	n	n	n	n	61.7
	n	n	n	n	61.8
	n	n	n	n	61.9
	n	n	n	n	62
	n	n	n	n	62.1
	n	n	n	n	62.2
	n	n	n	n	62.3
	n	n	n	n	62.4
	n	n	n	n	62.5
	n	n	n	n	62.6
	n	n	n	n	62.7
	n	n	n	n	62.8
	n	n	n	n	62.9
	n	n	n	n	63
	n	n	n	n	63.1
	n	n	n	n	63.2
	n	n	n	n	63.3
	n	n	n	n	63.4
	n	n	n	n	63.5
	n	n	n	n	63.6
	n	n	n	n	63.7
	n	n	n	n	63.8
	n	n	n	n	63.9
	n	n	n	n	64
Cell ID	Flagellum 1	Flagellum 2	Flagellum 3	Flagellum 4	Time
130226_04	n	n	n	n	13.3
	n	n	n	n	13.4
	n	n	n	n	13.5
	n	n	n	n	13.6
	n	n	n	n	13.7
	n	n	n	n	13.8
	n	n	n	n	13.9
	n	n	n	n	14
	n	n	n	n	14.1
	n	n	n	n	14.2
	n	n	n	n	14.3
	n	n	n	n	14.4
	n	n	n	n	14.5
	n	n	n	n	14.6
	n	n	n	n	14.7
	n	n	n	n	14.8
	n	n	n	n	14.9
	n	n	n	n	15
	n	n	n	n	15.1
	n	n	n	s	15.2
	n	n	n	s	15.3
	n	n	n	s	15.4
	n	n	n	s	15.5
	n	n	n	n	15.6
	n	n	n	n	15.7
	n	n	n	n	15.8
	n	n	n	n	15.9
	n	n	s	n	16
	n	n	n	n	16.1
	n	n	n	n	16.2
	n	n	n	n	16.3
	m	m	n	n	16.4
	s	s	n	n	16.5
	s	s	n	n	16.6
	s	s	n	n	16.7
	s	s	n	n	16.8
	m	n	n	n	16.9
	m	n	n	n	17
	n	n	n	n	17.1
	n	n	n	n	17.2
	n	n	n	n	17.3
	n	n	n	n	17.4
	n	n	n	n	17.5
	n	n	n	n	17.6
	n	n	n	n	17.7
	n	n	n	n	17.8
	n	n	n	n	17.9
	n	n	n	n	18
	n	n	n	n	18.1
	n	n	n	n	18.2
	n	n	n	n	18.3
	n	n	n	n	18.4
	n	n	n	n	18.5
	n	n	n	n	18.6
	n	n	n	n	18.7
	n	n	n	n	18.8
	n	n	n	n	18.9
	n	n	n	n	19
	n	n	n	n	19.1
	n	n	n	n	19.2
	n	n	n	n	19.3
	n	n	n	n	19.4
	n	n	n	n	19.5
	n	n	n	n	19.6
	n	n	n	n	19.7
	n	n	n	m	19.8
	n	n	n	c	19.9
	n	n	n	c	20
	n	n	n	c	20.1
	n	n	n	c	20.2
	n	n	n	c	20.3
	n	n	n	c	20.4
	n	n	n	c	20.5
	n	n	n	c	20.6
	n	n	n	c	20.7
	n	n	n	c	20.8
	n	n	n	c	20.9
	n	n	n	c	21
	n	n	n	c	21.1
	n	n	n	c	21.2
	n	n	n	c	21.3
	n	n	n	c	21.4
	n	n	n	c	21.5
	n	n	n	c	21.6
	n	n	n	n	21.7
	m	m	n	n	21.8
	s	s	n	n	21.9
	c	s	n	n	22
	c	s	n	n	22.1
	c	m	n	n	22.2
	c	n	n	n	22.3
	n	n	n	n	22.4
	n	n	n	n	22.5
	n	n	n	n	22.6
	n	n	n	n	22.7
	n	n	n	n	22.8
	n	n	n	n	22.9
	n	n	n	n	23
	n	n	n	n	23.1
	n	n	n	n	23.2
	m	n	n	n	23.3
	c	n	n	n	23.4
	c	n	n	n	23.5
	m	n	n	n	23.6
	n	n	n	n	23.7
	n	n	n	n	23.8
	n	n	n	n	23.9
	n	n	n	n	24
	n	n	n	n	24.1
	n	n	n	n	24.2
	n	n	n	n	24.3
	n	n	n	n	24.4
	n	n	n	n	24.5
	n	n	n	n	24.6
	n	n	n	n	24.7
	n	n	n	n	24.8
	n	n	n	n	24.9
	n	n	n	n	25
	n	n	n	m	25.1
	n	n	n	c	25.2
	n	m	s	c	25.3
	n	s	uc	c	25.4
	m	s	uc	c	25.5
	s	s	uc	c	25.6
	s	c	u	u	25.7
	m	m	u	u	25.8
	c	n	u	u	25.9
	c	n	n	n	26
	c	n	n	n	26.1
	c	n	n	n	26.2
	m	n	n	n	26.3
	n	n	n	n	26.4
	n	n	n	n	26.5
	n	n	n	n	26.6
	n	n	n	n	26.7
	n	n	n	n	26.8
	m	n	n	n	26.9
	s	m	n	n	27
	uc	s	n	u	27.1
	uc	uc	n	u	27.2
	uc	uc	u	u	27.3
	u	s	u	u	27.4
	n	s	n	u	27.5
	n	m	n	u	27.6
	n	n	n	n	27.7
	n	n	n	n	27.8
	n	n	n	n	27.9
	n	n	n	n	28
	n	n	n	n	28.1
	n	n	n	n	28.2
	n	n	n	n	28.3
	n	n	n	n	28.4
	n	n	n	n	28.5
	n	n	n	n	28.6
	n	n	n	n	28.7
	n	n	n	n	28.8
	n	n	n	n	28.9
	n	n	n	n	29
	n	n	n	n	29.1
	n	n	n	n	29.2
Cell ID	Flagellum 1	Flagellum 2	Flagellum 3	Flagellum 4	Time
130226_16	n	n	n	n	31.9
	n	n	n	n	32
	m	n	n	n	32.1
	m	n	n	n	32.2
	c	n	n	n	32.3
	c	n	n	n	32.4
	c	n	n	n	32.5
	c	m	n	n	32.6
	u	s	n	n	32.7
	u	s	n	n	32.8
	u	s	n	n	32.9
	n	m	n	n	33
	n	n	n	n	33.1
	n	n	n	n	33.2
	n	n	n	n	33.3
	n	n	n	n	33.4
	n	n	n	n	33.5
	n	n	n	n	33.6
	n	n	n	n	33.7
	n	n	n	n	33.8
	n	n	n	n	33.9
	n	n	n	n	34
	n	n	n	n	34.1
	m	n	n	n	34.2
	uc	n	n	n	34.3
	m	n	n	n	34.4
	n	n	n	n	34.5
	n	n	n	n	34.6
	n	n	n	n	34.7
	n	n	n	n	34.8
	n	n	n	n	34.9
	n	n	n	n	35
	n	n	n	n	35.1
	n	n	n	n	35.2
	n	n	n	n	35.3
	m	n	n	n	35.4
	n	n	n	n	35.5
	n	n	n	n	35.6
	n	n	n	n	35.7
	n	n	n	n	35.8
	n	n	n	n	35.9
	m	n	n	n	36
	uc	n	n	n	36.1
	uc	m	n	n	36.2
	uc	c	n	n	36.3
	uc	c	n	n	36.4
	uc	c	m	n	36.5
	n	c	c	n	36.6
	n	c	c	n	36.7
	n	c	c	n	36.8
	n	m	c	n	36.9
	n	n	c	n	37
	n	n	c	n	37.1
	n	n	m	n	37.2
	n	n	n	n	37.3
	n	n	n	n	37.4
	n	n	n	n	37.5
	n	n	n	n	37.6
	n	n	n	n	37.7
	n	n	n	n	37.8
	n	n	n	n	37.9
	m	n	n	n	38
	uc	n	n	n	38.1
	uc	m	u	n	38.2
	s	m	u	n	38.3
	m	m	u	n	38.4
	c	s	u	n	38.5
	c	s	u	n	38.6
	m	s	u	n	38.7
	n	n	n	n	38.8
	n	n	n	n	38.9
	n	n	n	n	39
	n	n	n	n	39.1
	m	n	n	n	39.2
	c	n	n	n	39.3
	uc	n	n	n	39.4
	uc	n	n	n	39.5
	uc	n	n	n	39.6
	m	n	n	n	39.7
	n	n	n	n	39.8
	n	n	n	n	39.9
	n	n	n	n	40
	n	n	n	n	40.1
	n	n	n	n	40.2
	n	n	n	n	40.3
	n	n	n	n	40.4
	n	n	n	n	40.5
	n	n	n	n	40.6
	n	n	n	n	40.7
	n	n	n	n	40.8
	n	n	n	n	40.9
	n	n	n	n	41
	n	n	n	n	41.1
	n	n	n	n	41.2
	n	n	n	n	41.3
	m	n	n	n	41.4
	c	n	n	n	41.5
	c	uc	n	n	41.6
	m	c	n	n	41.7
	n	n	n	n	41.8
	n	n	n	n	41.9
	n	n	n	n	42
	n	n	n	n	42.1
	n	n	n	n	42.2
	n	n	n	n	42.3
	n	n	n	n	42.4
	n	n	n	n	42.5
	n	n	n	n	42.6
	n	n	n	n	42.7
	n	n	n	n	42.8
	n	n	n	n	42.9
	n	n	n	n	43
	n	n	n	n	43.1
	n	n	n	n	43.2
Cell ID	Flagellum 1	Flagellum 2	Flagellum 3	Flagellum 4	Time
130604_02	n	n	n	n	10.3
	n	n	n	n	10.4
	n	n	n	n	10.5
	n	n	n	n	10.6
	n	n	n	n	10.7
	n	n	n	n	10.8
	n	n	n	n	10.9
	n	n	n	n	11
	n	n	n	n	11.1
	n	n	n	n	11.2
	n	n	n	n	11.3
	n	n	n	n	11.4
	n	n	n	n	11.5
	n	n	n	n	11.6
	n	n	n	n	11.7
	s	n	n	n	11.8
	s	n	n	n	11.9
	s	n	n	n	12
	s	n	n	n	12.1
	m	n	n	n	12.2
	c	m	n	n	12.3
	c	s	n	n	12.4
	c	m	u	n	12.5
	c	c	u	n	12.6
	n	c	n	n	12.7
	n	c	n	n	12.8
	n	n	n	n	12.9
	n	n	n	n	13
	n	n	n	n	13.1
	n	n	n	n	13.2
	n	n	n	n	13.3
	n	n	n	n	13.4
	n	n	n	n	13.5
	n	n	n	n	13.6
	n	n	n	n	13.7
	n	n	n	n	13.8
	n	n	n	n	13.9
	n	n	n	n	14
	n	n	n	n	14.1
	n	n	n	n	14.2
	n	n	n	n	14.3
	n	n	n	n	14.4
	n	n	n	n	14.5
	n	n	n	n	14.6
	n	n	n	n	14.7
	n	n	n	n	14.8
	n	n	n	n	14.9
	n	n	n	n	15
	n	n	n	n	15.1
	n	n	n	n	15.2
	n	n	n	n	15.3
	n	n	n	n	15.4
	n	n	n	n	15.5
	n	n	n	n	15.6
	n	n	n	n	15.7
	n	n	n	n	15.8
	n	n	n	n	15.9
	n	n	n	n	16
	n	n	n	n	16.1
	n	n	n	n	16.2
	n	n	n	n	16.3
	n	n	n	n	16.4
	n	n	n	n	16.5
	n	n	n	n	16.6
	n	n	n	n	16.7
	n	n	n	n	16.8
	n	n	m	n	16.9
	n	n	uc	p	17
	n	n	n	p	17.1
	n	n	n	p	17.2
	n	n	n	p	17.3
	n	n	n	p	17.4
	n	n	n	p	17.5
	n	n	n	p	17.6
	n	n	n	p	17.7
	n	n	uc	p	17.8
	n	n	uc	p	17.9
	n	n	uc	p	18
	n	n	uc	p	18.1
	n	n	uc	p	18.2
	n	n	uc	p	18.3
	n	n	uc	p	18.4
	n	n	uc	p	18.5
	n	n	uc	p	18.6
	n	n	uc	p	18.7
	n	n	uc	p	18.8
	n	n	uc	p	18.9
	n	n	uc	p	19
	n	n	uc	p	19.1
	n	n	n	n	19.2
	n	n	n	n	19.3
	n	n	n	n	19.4
	n	n	n	n	19.5
	n	n	n	n	19.6
	n	n	n	n	19.7
	n	n	n	n	19.8
	n	n	n	n	19.9
	n	n	n	n	20
	n	n	n	n	20.1
	n	n	n	n	20.2
	n	n	n	n	20.3
	n	n	n	n	20.4
	n	n	n	n	20.5
	n	n	n	n	20.6
	n	n	n	n	20.7
	n	n	n	n	20.8
	n	n	n	n	20.9
	n	n	n	n	21
	n	n	n	n	21.1
	n	n	n	n	21.2
	n	n	n	n	21.3
	n	n	n	n	21.4
	n	n	n	n	21.5
	n	n	n	n	21.6
	n	n	n	n	21.7
	n	n	n	n	21.8
	n	n	n	n	21.9
	n	n	n	n	22
	m	m	n	n	22.1
	s	uc	n	n	22.2
	uc	uc	n	n	22.3
	c	uc	n	n	22.4
	c	uc	n	n	22.5
	c	m	n	n	22.6
	c	s	n	n	22.7
	c	uc	n	n	22.8
	c	s	n	n	22.9
	c	s	n	n	23
	n	n	n	n	23.1
	n	n	n	n	23.2
	n	n	n	n	23.3
	n	n	n	n	23.4
	n	n	n	n	23.5
	n	n	n	n	23.6
	n	n	n	n	23.7
	n	n	n	n	23.8
	n	n	n	n	23.9
	n	n	n	n	24
	n	n	n	n	24.1
	n	n	n	n	24.2
	n	n	n	n	24.3
	n	n	n	n	24.4
	n	n	n	n	24.5
	n	n	n	n	24.6
	n	n	n	n	24.7
	n	n	n	n	24.8
	n	n	n	n	24.9
	n	n	n	n	25
	n	n	n	n	25.1
	n	n	n	n	25.2
	n	n	n	n	25.3
	n	n	n	n	25.4
	n	n	n	n	25.5
	n	n	n	n	25.6
	n	n	n	n	25.7
	n	n	n	m	25.8
	m	n	n	uc	25.9
	uc	n	n	uc	26
	c	n	n	uc	26.1
	uc	n	n	c	26.2
	uc	n	n	c	26.3
	uc	n	n	c	26.4
	n	n	n	uc	26.5
	n	n	n	uc	26.6
	n	m	n	n	26.7
	n	uc	n	n	26.8
	m	uc	n	n	26.9
	uc	uc	u	m	27
	s	uc	u	uc	27.1
	uc	uc	u	uc	27.2
	uc	uc	u	u	27.3
	uc	u	u	n	27.4
	m	n	u	n	27.5
	n	n	n	n	27.6
	n	n	n	n	27.7
	n	n	n	n	27.8
	n	n	n	n	27.9
	n	n	n	n	28
	n	n	n	n	28.1
	n	n	n	n	28.2
	n	n	n	n	28.3
Cell ID	Flagellum 1	Flagellum 2	Flagellum 3	Flagellum 4	Time
130604_29	n	n	n	n	7.3
	n	n	n	n	7.4
	n	n	n	n	7.5
	n	n	n	n	7.6
	n	n	n	n	7.7
	n	n	n	n	7.8
	n	n	n	n	7.9
	m	n	n	n	8
	m	n	n	n	8.1
	c	n	n	n	8.2
	c	n	n	n	8.3
	c	n	n	n	8.4
	c	n	n	n	8.5
	n	n	n	n	8.6
	n	n	n	n	8.7
	n	n	n	n	8.8
	n	n	n	n	8.9
	n	n	n	n	9
	n	n	n	n	9.1
	n	m	n	n	9.2
	n	s	n	n	9.3
	n	s	n	n	9.4
	n	s	n	n	9.5
	n	s	n	n	9.6
	n	n	n	n	9.7
	n	n	n	n	9.8
	n	n	n	n	9.9
	m/s	n	n	n	10
	m	n	n	n	10.1
	n	n	n	n	10.2
	n	n	n	n	10.3
	n	n	n	n	10.4
	n	n	n	n	10.5
	n	n	n	n	10.6
	n	n	n	n	10.7
	n	n	n	n	10.8
	n	n	n	n	10.9
	n	n	n	n	11
	n	n	n	n	11.1
	n	n	n	n	11.2
	n	n	n	n	11.3
	n	n	p	n	11.4
	n	n	p	n	11.5
	n	n	n	n	11.6
	n	n	n	n	11.7
	n	n	n	n	11.8
	n	n	n	n	11.9
	n	n	n	n	12
	n	n	n	n	12.1
	n	n	n	n	12.2
	n	n	n	n	12.3
	n	n	n	n	12.4
	n	n	n	n	12.5
	n	n	n	n	12.6
	n	n	n	n	12.7
	n	n	n	n	12.8
	n	n	n	n	12.9
	n	n	n	n	13
	n	n	n	n	13.1
	n	n	n	n	13.2
	n	n	n	n	13.3
	n	n	n	n	13.4
	n	n	n	n	13.5
	n	n	n	n	13.6
	n	n	n	n	13.7
	n	n	n	n	13.8
	n	n	n	n	13.9
	n	n	n	n	14
	n	n	n	n	14.1
	n	n	n	n	14.2
	n	n	n	n	14.3
	n	n	n	n	14.4
	n	n	n	n	14.5
	n	n	n	n	14.6
	n	n	n	n	14.7
	n	n	n	n	14.8
	n	n	n	n	14.9
	n	n	n	n	15
	n	n	n	n	15.1
	n	n	n	n	15.2
	n	n	n	n	15.3
	n	n	n	n	15.4
	n	n	n	n	15.5
	n	n	n	n	15.6
	n	n	n	n	15.7
	n	n	n	n	15.8
	n	n	n	n	15.9
	m	n	n	n	16
	s	m	n	n	16.1
	s	c	n	n	16.2
	uc	uc	n	n	16.3
	m	uc	n	n	16.4
	n	m	n	n	16.5
	n	n	n	n	16.6
	n	n	n	n	16.7
	n	n	n	n	16.8
	n	n	n	n	16.9
	n	n	n	n	17
	n	n	n	n	17.1
	n	n	n	n	17.2
	n	n	n	n	17.3
	n	n	n	n	17.4
	n	n	n	n	17.5
	n	n	n	n	17.6
	n	n	n	n	17.7
	n	n	n	n	17.8
	n	n	n	n	17.9
	n	n	n	n	18
	n	n	n	n	18.1
	n	n	n	n	18.2
	n	n	n	n	18.3
	n	n	n	n	18.4
	n	n	n	n	18.5
	n	n	n	n	18.6
	n	n	n	n	18.7
	n	n	n	n	18.8
	n	n	n	n	18.9
	n	n	n	n	19
	n	n	n	n	19.1
	n	n	m	n	19.2
	n	n	c	n	19.3
	m	n	c	n	19.4
	c	m	c	n	19.5
	c	s	c	n	19.6
	m	s	n	n	19.7
	n	m	n	n	19.8
	n	n	n	n	19.9
	n	n	n	n	20
	n	n	n	n	20.1
	n	n	n	n	20.2
	n	n	n	n	20.3
	n	n	n	n	20.4
	n	n	n	n	20.5
	n	n	n	m	20.6
	n	n	n	m	20.7
	n	n	n	m	20.8
	n	n	n	c	20.9
	n	n	n	n	21
	n	n	n	n	21.1
	n	n	n	n	21.2
	n	n	n	n	21.3
	n	n	n	n	21.4
	n	n	n	n	21.5
	n	n	n	n	21.6
	n	n	n	n	21.7
	n	n	n	n	21.8
	n	n	n	n	21.9
	n	n	n	n	22
	n	n	n	n	22.1
	n	n	n	n	22.2
	n	n	n	n	22.3
	n	n	n	n	22.4
	n	n	n	n	22.5
	n	n	n	n	22.6
Cell ID	Flagellum 1	Flagellum 2	Flagellum 3	Flagellum 4	Time
130604_30	n	n	n	n	6.8
	n	n	n	n	6.9
	n	n	n	n	7
	n	n	n	n	7.1
	n	n	n	n	7.2
	n	n	n	n	7.3
	n	n	n	n	7.4
	n	n	n	n	7.5
	n	n	n	n	7.6
	n	n	n	n	7.7
	n	n	n	n	7.8
	n	n	n	n	7.9
	n	n	n	n	8
	n	n	n	n	8.1
	n	n	n	n	8.2
	n	n	n	n	8.3
	n	n	n	n	8.4
	n	n	n	n	8.5
	n	n	n	n	8.6
	n	n	n	n	8.7
	n	n	n	n	8.8
	n	n	n	n	8.9
	n	n	n	n	9
	n	n	n	n	9.1
	n	n	n	n	9.2
	n	n	n	n	9.3
	n	n	n	n	9.4
	n	n	n	n	9.5
	n	n	n	n	9.6
	n	n	n	n	9.7
	n	n	n	n	9.8
	n	n	n	n	9.9
	n	n	n	n	10
	n	n	n	n	10.1
	n	n	n	n	10.2
	n	n	n	n	10.3
	n	n	n	n	10.4
	n	n	n	n	10.5
	n	n	n	n	10.6
	n	n	n	n	10.7
	n	n	n	n	10.8
	n	n	n	n	10.9
	n	n	n	n	11
	n	n	n	n	11.1
	n	n	n	n	11.2
	n	n	n	n	11.3
	n	n	n	n	11.4
	n	n	n	n	11.5
	n	n	n	n	11.6
	n	n	n	n	11.7
	n	n	n	n	11.8
	n	n	n	n	11.9
	n	n	n	n	12
	n	n	n	n	12.1
	n	n	n	n	12.2
	n	n	n	n	12.3
	n	n	n	n	12.4
	n	n	n	n	12.5
	n	n	n	n	12.6
	n	n	n	n	12.7
	n	n	n	n	12.8
	n	n	n	n	12.9
	n	n	n	n	13
	n	n	n	n	13.1
	n	n	n	n	13.2
	n	n	n	n	13.3
	n	n	n	n	13.4
	n	n	n	n	13.5
	n	n	n	n	13.6
	n	n	n	n	13.7
	n	n	n	n	13.8
	n	n	n	n	13.9
	n	n	n	n	14
	n	n	n	n	14.1
	n	n	n	n	14.2
	n	n	n	n	14.3
	n	n	n	n	14.4
	n	n	n	n	14.5
	n	n	n	n	14.6
	n	n	n	n	14.7
	n	n	n	n	14.8
	n	n	n	n	14.9
	n	n	n	n	15
	n	n	n	n	15.1
	n	n	n	n	15.2
	n	n	n	n	15.3
	n	n	n	n	15.4
	n	n	n	n	15.5
	n	n	n	n	15.6
	n	n	n	n	15.7
	n	n	n	n	15.8
	n	n	n	n	15.9
	n	n	n	n	16
[truncated: 164 more rows]

## Sheet: Unstim mut N=4
Unstimulated Wild type cells, N = 4				n = normal flagellar waveform, marked ccw for analysis
				s = semicoiled flagellar waveform, c = curly, semicoiled flagellar waveform, marked cw for analysis
				p = paused, m = mixed, marked cw for analysis
				u = unknown, marked cw for analysis
Cell ID	Flagellum 1	Flagellum 2	Flagellum 3	Flagellum 4	Time
121127_22	n	n	n	n	2.5
	n	n	n	n	2.6
	n	n	n	n	2.7
	n	n	n	n	2.8
	n	n	n	n	2.9
	n	n	n	n	3
	n	n	n	n	3.1
	n	n	n	n	3.2
	n	n	n	n	3.3
	n	n	n	n	3.4
	n	n	n	n	3.5
	n	n	n	n	3.6
	n	n	n	n	3.7
	m	n	n	n	3.8
	c	n	n	n	3.9
	c	n	n	n	4
	m	n	n	n	4.1
	n	n	n	n	4.2
	n	n	n	n	4.3
	n	n	n	n	4.4
	n	n	n	n	4.5
	n	n	n	n	4.6
	n	n	n	n	4.7
	n	n	n	n	4.8
	n	n	n	n	4.9
	m	n	n	n	5
	c	n	n	n	5.1
	u	n	n	n	5.2
	u	n	n	n	5.3
	c	n	n	n	5.4
	n	n	n	n	5.5
	n	n	n	n	5.6
	n	n	n	n	5.7
	n	n	n	n	5.8
	n	n	n	n	5.9
	n	n	n	s	6
	n	n	n	m	6.1
	n	n	n	c	6.2
	n	n	n	m	6.3
	n	n	n	c	6.4
	n	n	n	m	6.5
	n	n	n	n	6.6
	n	n	n	n	6.7
	n	n	n	n	6.8
	n	n	n	n	6.9
	n	n	n	n	7
	n	n	n	m	7.1
	n	n	n	s	7.2
	n	n	n	m	7.3
	n	n	n	n	7.4
	n	n	n	n	7.5
	n	n	n	n	7.6
	n	n	n	n	7.7
	n	n	n	n	7.8
	n	n	n	n	7.9
	n	n	n	n	8
	n	n	n	n	8.1
	n	n	n	n	8.2
	n	n	n	n	8.3
	m	n	n	n	8.4
	c	n	n	n	8.5
	c	u	n	n	8.6
	c	u	n	n	8.7
	u	c	n	n	8.8
	u	c	n	n	8.9
	u	c	n	n	9
	u	c	u	u	9.1
	u	c	u	u	9.2
	u	c	u	u	9.3
	u	c	u	u	9.4
	u	c	u	u	9.5
	u	c	u	u	9.6
	u	c	u	u	9.7
	u	c	u	u	9.8
	u	c	u	u	9.9
	c	c	u	u	10
	c	c	u	u	10.1
	c	u	u	u	10.2
	c	u	u	u	10.3
	m	u	n	u	10.4
	n	n	n	s	10.5
	n	n	c	s	10.6
	n	n	c	s	10.7
	n	n	c	n	10.8
	n	n	m	n	10.9
	u	u	m	u	11
	u	u	u	u	11.1
	n	n	n	m	11.2
	n	n	n	m	11.3
	n	n	n	c	11.4
	n	n	n	c	11.5
	n	n	n	c	11.6
	n	n	n	c	11.7
	n	n	n	c	11.8
	n	n	n	c	11.9
	n	n	n	c	12
	n	n	n	c	12.1
	n	n	n	c	12.2
	n	n	n	c	12.3
	n	n	n	c	12.4
	n	n	n	c	12.5
	n	n	n	c	12.6
	n	n	n	c	12.7
	c	n	n	c	12.8
	c	n	n	c	12.9
	c	n	n	c	13
	n	n	n	c	13.1
	n	n	n	c	13.2
	n	n	n	c	13.3
	n	n	n	c	13.4
	n	n	n	c	13.5
	n	n	n	c	13.6
	n	n	n	s	13.7
	n	n	n	s	13.8
	n	n	n	c	13.9
	n	n	n	c	14
	n	n	n	c	14.1
	n	n	n	c	14.2
	n	n	n	c	14.3
	n	m	n	c	14.4
	n	s	n	c	14.5
Cell ID	Flagellum 1	Flagellum 2	Flagellum 3	Flagellum 4	Time
121127_27	n	n	n	n	2.2
	m	n	n	n	2.3
	m	n	n	n	2.4
	s	n	n	n	2.5
	s	n	n	n	2.6
	s	n	n	n	2.7
	s	n	n	n	2.8
	n	n	n	n	2.9
	n	n	n	n	3
	n	n	n	n	3.1
	n	n	n	n	3.2
	n	n	n	n	3.3
	n	n	n	n	3.4
	n	p	n	n	3.5
	n	p	n	n	3.6
	n	p	n	n	3.7
	n	p	n	n	3.8
	n	p	n	n	3.9
	n	p	n	n	4
	m	p	n	n	4.1
	m	p	n	n	4.2
	s	p	n	n	4.3
	m	p	n	n	4.4
	n	p	n	n	4.5
	n	m	n	n	4.6
	n	c	n	n	4.7
	n	c	n	n	4.8
	n	c	n	n	4.9
	n	c	n	n	5
	n	c	n	n	5.1
	n	c	n	n	5.2
	n	n	n	n	5.3
	n	n	n	n	5.4
	n	n	n	n	5.5
	n	n	n	n	5.6
	n	n	n	n	5.7
	n	n	n	n	5.8
	n	n	n	n	5.9
	n	n	n	n	6
	n	n	n	n	6.1
	n	n	n	n	6.2
	n	n	n	n	6.3
	n	n	n	n	6.4
	n	n	n	n	6.5
	n	n	n	s	6.6
	n	n	n	s	6.7
	n	n	n	s	6.8
	n	n	n	n	6.9
	n	n	n	n	7
	n	n	n	n	7.1
	n	n	n	n	7.2
	n	n	n	n	7.3
	m	n	n	n	7.4
	m	n	n	n	7.5
	s	n	n	n	7.6
	s	n	n	n	7.7
	s	n	n	n	7.8
	s	n	n	n	7.9
	m	n	n	m	8
	n	n	n	m	8.1
	n	n	n	s	8.2
	n	n	n	u	8.3
	n	n	n	u	8.4
	n	n	n	s	8.5
	n	n	n	s	8.6
	n	n	n	s	8.7
	n	n	n	u	8.8
	n	n	n	u	8.9
	n	n	n	u	9
	n	n	n	s	9.1
	n	n	n	s	9.2
	n	n	n	s	9.3
	m	n	n	s	9.4
	m	n	n	u	9.5
	m	n	n	u	9.6
	s	n	n	s	9.7
	s	n	n	s	9.8
	s	n	n	s	9.9
	s	n	n	s	10
	u	n	n	s	10.1
	u	n	n	u	10.2
	u	n	n	u	10.3
	u	m	n	u	10.4
	n	s	n	u	10.5
	n	s	n	n	10.6
	n	s	n	n	10.7
	n	s	n	n	10.8
	n	m	n	n	10.9
	n	n	n	n	11
	n	n	n	n	11.1
	n	n	n	n	11.2
Cell ID	Flagellum 1	Flagellum 2	Flagellum 3	Flagellum 4	Time
121129_004	n	n	n	n	6.8
	n	n	n	n	6.9
	n	n	n	n	7
	n	n	n	n	7.1
	n	n	n	n	7.2
	n	n	n	n	7.3
	n	n	n	n	7.4
	n	n	n	n	7.5
	n	n	n	n	7.6
	n	n	n	n	7.7
	n	m	n	n	7.8
	n	s	n	n	7.9
	n	s	n	n	8
	n	m	n	n	8.1
	n	n	n	n	8.2
	n	n	n	n	8.3
	n	n	n	n	8.4
	n	n	n	n	8.5
	n	n	n	n	8.6
	n	n	n	n	8.7
	n	n	n	n	8.8
	n	n	n	n	8.9
	n	n	n	n	9
	n	n	n	n	9.1
	n	n	n	n	9.2
	n	n	n	n	9.3
	n	n	n	n	9.4
	m	n	n	n	9.5
	m	n	n	n	9.6
	s	n	n	n	9.7
	n	n	n	n	9.8
	n	n	n	n	9.9
	n	n	n	n	10
	n	n	n	n	10.1
	n	n	n	n	10.2
	n	n	n	n	10.3
	n	n	n	n	10.4
	n	n	n	n	10.5
	n	n	n	n	10.6
	n	n	n	n	10.7
	n	n	n	n	10.8
	n	n	n	n	10.9
	n	n	n	n	11
	n	n	n	n	11.1
	n	n	n	n	11.2
	n	n	n	n	11.3
	n	n	n	n	11.4
	n	n	n	n	11.5
	n	n	n	n	11.6
	n	n	n	n	11.7
	n	n	n	n	11.8
	n	n	n	n	11.9
	n	n	n	n	12
	n	n	n	n	12.1
	n	n	n	n	12.2
Cell ID	Flagellum 1	Flagellum 2	Flagellum 3	Flagellum 4	Time
121129_14	s	s	n	n	11.6
	s	s	n	n	11.7
	s	s	n	n	11.8
	s	s	m	n	11.9
	s	s	s	n	12
	s	m	s	n	12.1
	s	m	s	n	12.2
	m	n	s	n	12.3
	n	n	s	n	12.4
	n	n	s	n	12.5
	n	n	n	n	12.6
	n	n	n	n	12.7
	n	n	n	n	12.8
	n	n	n	n	12.9
	n	n	n	n	13
	n	n	n	n	13.1
	n	n	n	n	13.2
	n	n	n	n	13.3
	n	n	n	n	13.4
	n	n	n	n	13.5
	n	n	n	n	13.6
	n	n	n	n	13.7
	n	n	n	n	13.8
	n	n	n	n	13.9
	n	n	n	n	14
	n	n	n	n	14.1
	m	n	n	n	14.2
	m	n	n	n	14.3
	s	n	n	n	14.4
	s	n	n	n	14.5
	s	n	n	n	14.6
	s	n	n	n	14.7
	s	n	n	n	14.8
	s	m	n	n	14.9
	s	m	n	n	15
	s	s	n	n	15.1
	s	roll	m	n	15.2
	s	roll	m	n	15.3
	s	roll	s	n	15.4
	s	roll	s	n	15.5
	s	roll	m	n	15.6
	s	m	n	n	15.7
	m	m	n	n	15.8
	m	n	n	n	15.9
	n	n	n	m	16
	n	n	n	s	16.1
	n	n	n	s	16.2
	n	n	n	s	16.3
	n	n	n	s	16.4
	n	n	n	m	16.5
	n	n	n	n	16.6
	m	n	n	n	16.7
	s	n	n	n	16.8
	s	n	n	n	16.9
	s	m	n	n	17
	s	s	n	n	17.1
	s	s	n	n	17.2
	s	m	n	n	17.3
	s	n	n	n	17.4
	m	n	n	n	17.5
	n	n	n	n	17.6
	n	n	m	n	17.7
	n	n	m	m	17.8
	n	n	s	s	17.9
	n	n	s	s	18
	n	n	s	s	18.1
	n	s	s	s	18.2
	n	s	s	s	18.3
	n	s	n	s	18.4
	n	s	n	s	18.5
	n	s	n	m	18.6
	n	s	n	n	18.7
	n	s	n	n	18.8
	n	s	n	n	18.9
	n	s	n	n	19
	n	s	n	n	19.1
	n	s	n	n	19.2
	m	s	n	n	19.3
	m	s	n	n	19.4
	m	s	n	n	19.5
	s	s	n	n	19.6
	s	s	n	n	19.7
	s	s	n	n	19.8
	s	m	n	n	19.9
	s	n	n	n	20
	s	n	n	n	20.1
	s	n	n	n	20.2
	s	n	n	n	20.3
	s	n	n	n	20.4
	m	n	n	n	20.5
	n	n	n	n	20.6
	n	n	n	n	20.7
	n	n	n	n	20.8
	n	n	n	n	20.9
	n	n	n	n	21
	n	n	s	n	21.1
	n	n	s	n	21.2
Cell ID	Flagellum 1	Flagellum 2	Flagellum 3	Flagellum 4	Time
130301_01	n	n	n	n	7.4
	n	n	n	n	7.5
	n	n	n	n	7.6
	n	n	n	n	7.7
	c	n	n	n	7.8
	c	n	n	n	7.9
	c	n	n	n	8
	c	n	n	n	8.1
	c	n	n	n	8.2
	n	n	n	n	8.3
	n	n	n	n	8.4
	n	n	n	n	8.5
	n	n	n	n	8.6
	n	n	n	n	8.7
	n	n	n	n	8.8
	n	n	n	n	8.9
	n	n	n	n	9
	n	n	n	n	9.1
	n	n	n	n	9.2
	n	n	n	n	9.3
	n	n	n	n	9.4
	n	n	n	n	9.5
	n	n	n	n	9.6
	n	n	n	n	9.7
	n	n	n	n	9.8
	n	n	n	n	9.9
	n	n	n	n	10
	n	n	n	n	10.1
	n	n	n	n	10.2
	n	n	n	n	10.3
	n	n	n	n	10.4
	n	n	n	n	10.5
	n	n	n	n	10.6
	n	n	n	n	10.7
	n	n	n	n	10.8
	n	n	n	n	10.9
	n	n	n	n	11
	n	n	n	n	11.1
	n	n	n	n	11.2
	n	n	n	n	11.3
	n	n	n	n	11.4
	n	n	n	n	11.5
	n	n	n	n	11.6
	n	n	n	n	11.7
	n	n	n	n	11.8
	n	n	n	n	11.9
	n	n	n	n	12
	n	n	n	n	12.1
	n	n	n	n	12.2
	n	n	n	n	12.3
	n	m	n	n	12.4
	n	c	n	n	12.5
	n	c	n	n	12.6
	n	u	n	n	12.7
	n	c	n	n	12.8
	n	m	n	n	12.9
	n	n	n	n	13
	n	n	n	n	13.1
	n	n	n	n	13.2
	n	n	n	n	13.3
	n	n	n	n	13.4
	n	n	n	n	13.5
	n	n	n	n	13.6
	n	n	n	n	13.7
	n	n	n	n	13.8
	n	n	n	n	13.9
	n	n	n	n	14
	n	n	n	n	14.1
	n	n	n	n	14.2
	n	n	n	n	14.3
	n	n	n	n	14.4
	n	n	n	n	14.5
	n	n	n	n	14.6
	n	n	n	n	14.7
	n	n	n	n	14.8
	n	n	n	n	14.9
	n	n	n	n	15
	n	n	n	n	15.1
	n	n	n	n	15.2
	n	n	n	n	15.3
	n	n	n	n	15.4
	n	n	n	n	15.5
	n	n	n	n	15.6
	n	n	n	n	15.7
	n	n	n	n	15.8
	n	n	n	n	15.9
	n	n	n	n	16
	n	n	n	n	16.1
	n	n	n	n	16.2
	n	n	n	n	16.3
	n	n	n	n	16.4
	n	n	n	n	16.5
	n	n	n	n	16.6
	n	n	n	n	16.7
	n	n	n	n	16.8
	n	n	n	n	16.9
	n	n	n	n	17
	n	n	n	n	17.1
	n	n	n	n	17.2
	n	n	n	n	17.3
	n	n	n	n	17.4
	n	n	n	n	17.5
	n	n	n	n	17.6
	n	n	n	n	17.7
	n	n	n	n	17.8
	n	n	n	n	17.9
	n	n	n	n	18
Cell ID	Flagellum 1	Flagellum 2	Flagellum 3	Flagellum 4	Time
130301_10	s	n	n	n	6.9
	s	n	n	n	7
	s	n	n	n	7.1
	n	n	n	n	7.2
	n	n	n	n	7.3
	n	n	n	n	7.4
	n	n	n	n	7.5
	n	n	n	n	7.6
	n	n	n	n	7.7
	n	n	n	n	7.8
	n	n	n	n	7.9
	n	n	n	n	8
	n	n	n	n	8.1
	n	n	n	n	8.2
	n	n	n	n	8.3
	n	n	n	n	8.4
	n	n	n	n	8.5
	n	n	n	n	8.6
	n	n	n	n	8.7
	n	n	n	n	8.8
	n	n	n	n	8.9
	n	n	n	n	9
	n	n	n	n	9.1
	n	n	n	n	9.2
	n	m	n	n	9.3
	n	m	n	n	9.4
	u	s	u	u	9.5
	u	uc	u	u	9.6
	u	uc	n	n	9.7
	u	uc	u	u	9.8
	u	uc	u	u	9.9
	n	m	u	u	10
	n	n	uc	u	10.1
	n	n	m	c	10.2
	n	n	n	c	10.3
	n	n	n	c	10.4
	n	u	n	m	10.5
	n	u	n	n	10.6
	n	uc	n	n	10.7
	n	uc	n	n	10.8
	n	uc	n	n	10.9
	n	uc	n	n	11
	n	uc	n	n	11.1
	n	uc	n	n	11.2
	n	m	n	n	11.3
	n	n	n	n	11.4
	n	n	n	c	11.5
	s	n	n	c	11.6
	s	n	n	c	11.7
	s	n	n	uc	11.8
	m	n	n	uc	11.9
	n	n	n	uc	12
	n	n	n	uc	12.1
	n	n	n	uc	12.2
	n	n	n	u	12.3
	n	m	n	u	12.4
	n	uc	n	n	12.5
	n	uc	n	n	12.6
	n	uc	n	n	12.7
	n	uc	n	n	12.8
	n	uc	n	n	12.9
	n	m	n	n	13
	n	c	n	n	13.1
	n	c	n	n	13.2
	n	c	n	n	13.3
	n	c	n	n	13.4
	n	c	n	n	13.5
	n	c	n	n	13.6
	n	c	n	n	13.7
	m	u	n	n	13.8
	m	u	n	uc	13.9
	uc	u	n	uc	14
	u	n	n	uc	14.1
	n	n	n	uc	14.2
	n	n	n	n	14.3
	n	n	n	n	14.4
	n	n	n	n	14.5
	n	n	n	n	14.6
	n	n	n	n	14.7
	n	n	n	n	14.8
	n	n	n	n	14.9
	n	n	n	n	15
	n	n	n	n	15.1
	n	n	n	n	15.2
	n	n	n	n	15.3
	n	n	n	n	15.4
	n	n	n	n	15.5
	n	n	n	n	15.6
	n	n	n	n	15.7
	n	n	n	n	15.8
	n	n	n	n	15.9
	m	n	n	n	16
	uc	u	n	n	16.1
	uc	u	n	n	16.2
	c	u	n	n	16.3
	c	s	n	n	16.4
	m	uc	n	u	16.5
	n	uc	n	u	16.6
	n	m	n	u	16.7
	n	n	n	uc	16.8
	n	n	n	uc	16.9
	n	n	n	uc	17
	n	n	n	uc	17.1
	n	n	n	uc	17.2
	n	n	u	uc	17.3
	n	n	u	uc	17.4
	n	n	s	uc	17.5
	n	n	s	uc	17.6
	n	n	s	uc	17.7
	n	n	m	uc	17.8
	u	n	n	uc	17.9
	uc	n	n	c	18
	uc	n	n	uc	18.1
	uc	n	n	c	18.2
	uc	n	n	uc	18.3
	uc	n	n	uc	18.4
	uc	n	n	u	18.5
	m	n	n	u	18.6
	n	n	n	n	18.7
	n	n	n	n	18.8
	n	n	n	n	18.9
	n	n	n	n	19
	n	n	n	n	19.1
	n	n	n	n	19.2
Cell ID	Flagellum 1	Flagellum 2	Flagellum 3	Flagellum 4	Time
130301_11	s	n	n	n	7.2
	s	n	n	n	7.3
	s	n	n	n	7.4
	s	n	n	n	7.5
	n	n	n	n	7.6
	n	n	n	n	7.7
	n	n	n	n	7.8
	n	n	n	n	7.9
	n	n	n	n	8
	n	n	n	n	8.1
	n	m	n	n	8.2
	n	uc	n	n	8.3
	n	n	n	n	8.4
	n	n	n	n	8.5
	s	n	n	n	8.6
	s	n	n	n	8.7
	s	n	n	n	8.8
	s	n	n	n	8.9
	s	n	n	n	9
	s	n	n	n	9.1
	n	n	m	n	9.2
	n	n	uc	n	9.3
	n	n	uc	n	9.4
	n	n	uc	n	9.5
	n	n	s	n	9.6
	n	n	uc	n	9.7
	n	n	n	n	9.8
	n	n	n	n	9.9
	n	n	n	n	10
	n	n	n	n	10.1
	n	n	n	n	10.2
	s	n	n	n	10.3
	s	n	n	n	10.4
	s	n	n	n	10.5
	s	n	n	n	10.6
	s	n	n	n	10.7
	n	n	n	n	10.8
	n	n	n	n	10.9
	n	n	n	n	11
	n	n	n	n	11.1
	n	n	n	n	11.2
	n	n	n	n	11.3
	n	n	n	n	11.4
	n	n	n	n	11.5
	n	n	n	n	11.6
	n	n	n	n	11.7
	m	n	n	n	11.8
	s	n	n	n	11.9
	s	n	n	n	12
	s	n	n	n	12.1
	s	n	n	n	12.2
	n	n	n	n	12.3
	n	n	n	n	12.4
	n	m	n	n	12.5
	n	uc	n	n	12.6
	n	uc	n	n	12.7
	n	s	n	n	12.8
	n	uc	n	n	12.9
	n	uc	n	n	13
	m	uc	n	n	13.1
	s	uc	n	n	13.2
	s	uc	n	n	13.3
	s	uc	n	n	13.4
	s	uc	n	n	13.5
	s	s	n	n	13.6
	s	m	n	n	13.7
	m	n	n	n	13.8
	n	n	n	n	13.9
	n	n	n	n	14
	n	n	n	n	14.1
	n	n	n	n	14.2
	n	n	n	n	14.3
	n	n	n	n	14.4
	n	n	n	n	14.5
	n	n	n	n	14.6
	n	n	n	n	14.7
	n	n	n	n	14.8
	n	n	n	n	14.9
	n	n	n	n	15
	n	n	n	m	15.1
	n	n	n	uc	15.2
	n	n	n	uc	15.3
	n	n	n	uc	15.4
	n	n	n	uc	15.5
	n	n	n	s	15.6
	s	n	n	m	15.7
	s	n	n	n	15.8
	s	n	n	n	15.9
	s	n	n	n	16
	s	n	n	n	16.1
	m	n	n	n	16.2
	n	n	n	n	16.3
	n	n	n	n	16.4
	n	n	n	n	16.5
	n	n	n	n	16.6
	n	n	n	n	16.7
	n	n	n	n	16.8
	n	n	n	n	16.9
	n	n	n	n	17
	n	n	n	n	17.1
	n	n	n	n	17.2
	n	n	n	n	17.3
	n	n	n	n	17.4
	n	n	n	n	17.5
	n	n	n	n	17.6
	n	m	n	n	17.7
	n	m	n	n	17.8
	n	s	n	n	17.9
	n	s	n	n	18
	n	s	n	n	18.1
	n	s	n	n	18.2
	n	n	n	n	18.3
	m	n	n	n	18.4
	s	n	n	n	18.5
	s	n	n	n	18.6
	s	n	n	n	18.7
	s	n	n	n	18.8
	n	n	n	n	18.9
Cell ID	Flagellum 1	Flagellum 2	Flagellum 3	Flagellum 4	Time
130301_25	s	n	n	n	9.6
	s	n	n	n	9.7
	s	s	n	n	9.8
	s	s	n	n	9.9
	s	s	n	n	10
	s	s	n	n	10.1
	s	s	n	n	10.2
	m	n	n	n	10.3
	m	n	n	n	10.4
	n	n	n	n	10.5
	n	n	n	n	10.6
	n	n	n	n	10.7
	n	n	n	n	10.8
	n	n	n	n	10.9
	n	n	n	n	11
	n	n	n	n	11.1
	n	n	n	n	11.2
	n	n	n	n	11.3
	n	s	n	n	11.4
	n	s	n	n	11.5
	n	s	n	n	11.6
	n	s	n	n	11.7
	s	s	n	n	11.8
	s	uc	n	n	11.9
	uc	uc	m	n	12
	uc	uc	s	n	12.1
	s	uc	s	n	12.2
	s	u	s	n	12.3
	m	u	s	n	12.4
	n	n	s	n	12.5
	n	n	s	n	12.6
	n	n	s	n	12.7
	n	n	s	n	12.8
	n	n	s	n	12.9
	n	n	s	n	13
	n	n	s	n	13.1
	n	n	s	n	13.2
	m	n	s	n	13.3
	uc	n	uc	n	13.4
	s	n	n	n	13.5
	s	n	n	n	13.6
	s	n	n	n	13.7
	s	n	n	n	13.8
	s	n	n	n	13.9
	m	n	n	n	14
	n	n	n	n	14.1
	n	n	n	n	14.2
	n	n	n	n	14.3
	n	n	n	n	14.4
	n	n	n	n	14.5
	n	n	n	n	14.6
	n	n	n	n	14.7
	n	n	n	n	14.8
	n	n	m	n	14.9
	n	n	s	n	15
	n	n	s	n	15.1
	uc	n	s	n	15.2
	uc	n	s	n	15.3
	uc	m	s	n	15.4
	uc	s	uc	n	15.5
	s	s	uc	n	15.6
	s	s	uc	n	15.7
	m	s	uc	n	15.8
	n	s	uc	n	15.9
	n	m	uc	n	16
	n	n	uc	n	16.1
	n	n	s	n	16.2
	n	n	s	n	16.3
	n	n	s	n	16.4
	n	n	s	n	16.5
	n	n	s	n	16.6
	n	n	s	n	16.7
	n	n	n	n	16.8
	m	n	n	n	16.9
	s	n	n	n	17
	s	n	n	n	17.1
	s	n	n	n	17.2
	s	n	n	n	17.3
	s	n	m	n	17.4
	s	n	s	n	17.5
	s	n	s	n	17.6
	s	n	s	n	17.7
	s	n	s	n	17.8
	uc	n	uc	n	17.9
	s	n	uc	n	18
	s	n	s	n	18.1
	s	n	s	n	18.2
	s	n	s	n	18.3
	s	n	s	n	18.4
	m	n	s	n	18.5
	n	n	s	n	18.6
	n	u	s	n	18.7
	u	u	s	n	18.8
	n	u	uc	n	18.9
	n	s	uc	n	19
	n	s	uc	n	19.1
	n	u	uc	n	19.2
	n	u	uc	n	19.3
Cell ID	Flagellum 1	Flagellum 2	Flagellum 3	Flagellum 4	Time
130529_08	n	n	n	n	13.9
	n	n	n	n	14
	s	n	n	n	14.1
	s	n	n	n	14.2
	s	n	n	n	14.3
	s	n	n	n	14.4
	m	n	n	n	14.5
	n	n	n	n	14.6
	n	n	n	n	14.7
	n	m	n	n	14.8
	n	s	n	n	14.9
	n	s	n	n	15
	n	s	n	n	15.1
	n	n	n	n	15.2
	n	n	n	n	15.3
	n	n	n	n	15.4
	n	n	n	n	15.5
	n	n	n	n	15.6
	n	n	n	n	15.7
	n	n	n	n	15.8
	n	n	n	n	15.9
	n	n	n	n	16
	n	n	n	n	16.1
	n	n	n	n	16.2
	n	n	n	n	16.3
	n	n	n	n	16.4
	n	n	m	n	16.5
	n	n	s	n	16.6
	n	n	s	n	16.7
	n	n	s	n	16.8
	n	n	n	n	16.9
	n	n	n	n	17
	n	n	n	n	17.1
	m	n	n	n	17.2
	s	n	n	n	17.3
	s	n	uc	n	17.4
	uc	n	uc	n	17.5
	uc	n	uc	n	17.6
	uc	n	uc	n	17.7
	uc	n	uc	n	17.8
	uc	n	uc	n	17.9
	n	n	n	n	18
	n	n	n	n	18.1
	n	n	n	n	18.2
	n	n	n	n	18.3
	n	n	n	n	18.4
	n	n	n	n	18.5
	n	n	n	n	18.6
	n	n	n	n	18.7
	n	n	n	n	18.8
	n	n	n	n	18.9
	n	n	n	n	19
	n	n	n	n	19.1
	n	n	n	n	19.2
	n	n	n	n	19.3
	n	n	n	n	19.4
	n	n	n	n	19.5
	n	n	n	n	19.6
	n	n	n	n	19.7
	n	n	n	n	19.8
	n	n	n	n	19.9
	n	n	n	n	20
	n	n	n	n	20.1
	n	n	n	n	20.2
	n	n	n	n	20.3
	n	n	n	n	20.4
	n	n	n	n	20.5
	n	n	n	m	20.6
	n	n	n	c	20.7
	n	n	n	c	20.8
	n	n	n	c	20.9
	n	n	n	c	21
	n	n	n	c	21.1
	n	n	n	c	21.2
	n	n	n	n	21.3
	n	n	n	n	21.4
	n	n	n	n	21.5
	n	n	n	n	21.6
	n	n	n	n	21.7
	n	uc	n	n	21.8
	n	uc	n	n	21.9
	n	uc	n	n	22
	n	uc	n	n	22.1
	n	uc	n	n	22.2
	n	uc	n	n	22.3
	n	uc	n	n	22.4
	n	uc	n	n	22.5
	n	n	n	n	22.6
	n	n	n	n	22.7
	n	n	n	n	22.8
	n	n	n	n	22.9
	n	n	n	n	23
	n	n	n	n	23.1
	n	n	n	n	23.2
	m	n	n	n	23.3
	s	n	n	n	23.4
	s	u	u	m	23.5
	s	u	u	s	23.6
	m	u	n	uc	23.7
	n	u	n	c	23.8
	n	u	n	c	23.9
	n	n	n	n	24
	n	n	n	n	24.1
	n	n	n	n	24.2
	n	n	n	n	24.3
	n	n	n	n	24.4
	n	n	n	n	24.5
	n	n	n	n	24.6
	n	n	n	n	24.7
	n	n	n	n	24.8
	n	n	n	n	24.9
	n	n	n	n	25

## Sheet: Unstim wt N = 5
Unstimulated Wild type cells, N = 5				n = normal flagellar waveform, marked ccw for analysis
				s = semicoiled flagellar waveform, c = curly, semicoiled flagellar waveform, marked cw for analysis
				p = paused, m = mixed, marked cw for analysis
				u = unknown, marked cw for analysis
Cell ID	Flagellum 1	Flagellum 2	Flagellum 3	Flagellum 4	Flagellum 5	Time
120606_09	c	n	n	u	u	0.6
	c	n	n	u	u	0.7
	c	n	n	u	u	0.8
	c	n	n	u	u	0.9
	c	m	n	u	u	1
	c	m	u	u	u	1.1
	c	m	u	u	u	1.2
	u	m	u	u	u	1.3
	u	u	u	u	u	1.4
	u	u	u	u	u	1.5
	u	u	u	u	u	1.6
	u	u	u	u	u	1.7
	u	u	u	u	u	1.8
	u	u	u	u	u	1.9
	u	u	u	u	u	2
	c	m	n	n	u	2.1
	u	m	n	n	u	2.2
	u	m	n	n	u	2.3
	u	m	n	n	u	2.4
	u	m	n	n	u	2.5
	c	u	n	u	s	2.6
	c	u	n	u	s	2.7
	c	u	n	u	s	2.8
	u	u	n	n	u	2.9
	u	u	n	n	c	3
	c	u	n	n	c	3.1
	c	u	s	n	c	3.2
	c	m	s	n	c	3.3
	c	m	s	u	c	3.4
	c	m	s	u	c	3.5
	c	n	c	u	c	3.6
	c	n	c	u	c	3.7
	m	u	c	u	c	3.8
	u	u	u	u	u	3.9
	u	u	u	u	u	4
	u	s	u	u	u	4.1
	u	s	u	u	u	4.2
	n	s	u	u	u	4.3
	n	s	n	u	u	4.4
	n	s	n	n	u	4.5
	n	s	n	n	u	4.6
	n	s	n	n	c	4.7
	n	s	n	n	c	4.8
	n	s	n	n	c	4.9
	m	u	n	u	m	5
	m	u	u	u	u	5.1
	m	u	u	u	u	5.2
	u	u	u	u	u	5.3
	u	u	u	u	u	5.4
	u	u	u	u	u	5.5
	u	u	u	u	u	5.6
	u	u	u	u	u	5.7
	u	u	u	u	u	5.8
	s	n	u	u	u	5.9
	s	u	s	c	u	6
	s	m	s	c	u	6.1
	u	u	s	c	u	6.2
	u	u	s	c	u	6.3
	u	u	u	c	u	6.4
	n	u	n	c	u	6.5
	n	u	n	c	u	6.6
	n	n	n	c	u	6.7
	n	n	n	c	u	6.8
	n	n	n	c	u	6.9
	n	n	n	n	n	7
	n	n	n	n	n	7.1
	n	n	n	n	n	7.2
	n	n	n	n	n	7.3
	u	n	n	n	n	7.4
	c	n	n	n	n	7.5
	c	n	n	n	n	7.6
	c	n	n	n	n	7.7
	c	n	n	n	n	7.8
	c	n	n	n	n	7.9
	c	n	n	n	n	8
	c	n	n	n	n	8.1
	c	n	n	n	n	8.2
	n	n	n	n	n	8.3
	n	n	n	n	n	8.4
	n	n	n	n	n	8.5
	n	n	n	n	n	8.6
	n	n	n	n	n	8.7
	n	n	n	n	n	8.8
	n	n	n	n	n	8.9
	n	n	n	n	n	9
	n	n	n	n	n	9.1
	n	n	n	n	n	9.2
	n	n	n	n	n	9.3
	n	n	n	n	n	9.4
Cell ID	Flagellum 1	Flagellum 2	Flagellum 3	Flagellum 4	Flagellum 5	Time
130131_11	n	n	n	n	n	7.6
	n	n	n	n	n	7.7
	m	n	n	n	n	7.8
	m	n	n	n	n	7.9
	s	n	n	n	n	8
	s	n	n	n	n	8.1
	s	n	n	n	n	8.2
	s	n	n	n	n	8.3
	m	n	n	n	n	8.4
	n	n	n	n	n	8.5
	n	n	n	n	m	8.6
	n	n	n	n	s	8.7
	n	n	n	n	s	8.8
	n	n	n	n	s	8.9
	n	n	n	n	s	9
	n	n	n	n	s	9.1
	n	n	n	n	m	9.2
	n	n	n	n	n	9.3
	n	n	n	n	n	9.4
	n	n	n	n	n	9.5
	n	n	n	n	n	9.6
	n	n	n	n	n	9.7
	n	n	n	n	n	9.8
	s	n	n	n	n	9.9
	s	n	n	n	n	10
	s	n	n	n	n	10.1
	s	n	n	n	n	10.2
	s	n	n	n	n	10.3
	s	n	n	n	m	10.4
	m	n	n	n	s	10.5
	n	n	n	n	uc	10.6
	n	n	n	n	s	10.7
	n	n	n	n	s	10.8
	n	n	n	n	s	10.9
	n	n	n	n	n	11
	n	n	n	n	n	11.1
	n	n	n	n	n	11.2
	n	n	n	n	n	11.3
	n	m	n	n	n	11.4
	n	s	n	n	n	11.5
	n	s	n	n	n	11.6
	n	s	n	n	n	11.7
	n	s	n	n	n	11.8
	n	m	n	n	n	11.9
	m	n	n	n	n	12
	s	n	n	n	n	12.1
	s	n	n	n	n	12.2
	s	n	n	n	n	12.3
	s	n	n	n	n	12.4
	s	n	n	n	n	12.5
	s	n	n	n	n	12.6
	s	n	n	n	n	12.7
	m	n	n	n	n	12.8
	n	n	n	n	n	12.9
	n	n	n	n	n	13
	n	n	n	n	n	13.1
	n	n	n	n	n	13.2
	n	n	n	n	n	13.3
	n	n	n	n	n	13.4
	n	n	n	n	n	13.5
	n	n	n	n	n	13.6
	n	n	n	n	n	13.7
	n	n	n	n	n	13.8
	n	n	n	n	n	13.9
	n	n	n	n	n	14
Cell ID	Flagellum 1	Flagellum 2	Flagellum 3	Flagellum 4	Flagellum 5	Time
130131_24	s	n	s	c	n	3.9
	s	n	s	c	n	4
	s	n	s	c	n	4.1
	s	n	s	m	n	4.2
	s	n	m	n	n	4.3
	s	n	n	n	n	4.4
	n	n	n	n	n	4.5
	n	n	n	n	n	4.6
	n	n	n	n	n	4.7
	n	n	n	n	n	4.8
	n	n	n	n	n	4.9
	n	n	n	n	n	5
	n	n	n	n	n	5.1
	n	n	n	n	n	5.2
	n	n	n	n	n	5.3
	n	n	n	n	n	5.4
	n	n	n	n	n	5.5
	n	n	n	n	n	5.6
	n	n	n	n	n	5.7
	n	n	n	n	n	5.8
	n	n	n	n	n	5.9
	n	n	n	n	n	6
	n	n	n	n	n	6.1
	n	n	n	n	n	6.2
	n	n	n	n	n	6.3
	n	n	n	n	n	6.4
	n	n	n	n	n	6.5
	n	n	n	n	n	6.6
	n	n	n	n	n	6.7
	n	n	n	n	n	6.8
	n	n	n	n	n	6.9
	n	n	n	n	n	7
	n	n	n	n	n	7.1
	n	n	n	n	n	7.2
	n	n	n	n	n	7.3
	n	n	n	n	n	7.4
	n	n	n	n	n	7.5
	n	n	n	n	n	7.6
	n	m	n	n	n	7.7
	n	s	n	n	n	7.8
	n	s	n	n	n	7.9
	n	s	n	n	n	8
	n	s	n	n	n	8.1
	n	s	n	n	n	8.2
	n	m	n	n	n	8.3
	n	n	n	n	n	8.4
	n	n	n	n	n	8.5
	n	n	n	n	n	8.6
	n	n	n	n	n	8.7
	n	n	n	n	n	8.8
	n	n	n	n	n	8.9
	n	n	n	n	n	9
	n	n	n	n	n	9.1
	n	n	n	n	n	9.2
	n	n	n	n	n	9.3
	n	n	n	n	n	9.4
	n	n	n	n	n	9.5
	n	n	n	n	n	9.6
	n	n	n	n	n	9.7
	n	n	n	n	n	9.8
	n	n	n	n	n	9.9
	n	n	n	n	n	10
	n	n	n	n	n	10.1
	n	n	n	n	n	10.2
	n	n	n	n	n	10.3
	n	n	n	n	n	10.4
	n	n	n	n	n	10.5
	n	n	n	n	n	10.6
	n	n	n	n	n	10.7
	n	n	n	n	n	10.8
	n	n	n	n	n	10.9
	n	n	n	n	n	11
	n	n	n	n	n	11.1
	n	n	n	n	n	11.2
	n	n	n	n	n	11.3
	n	n	n	n	n	11.4
	n	n	n	n	n	11.5
	n	n	n	n	n	11.6
	n	n	n	n	n	11.7
Cell ID	Flagellum 1	Flagellum 2	Flagellum 3	Flagellum 4	Flagellum 5	Time
130222_05	n	n	n	n	n	7.1
	n	n	n	n	n	7.2
	n	n	n	n	n	7.3
	n	n	n	n	n	7.4
	n	n	n	n	n	7.5
	n	n	n	n	n	7.6
	n	n	n	n	n	7.7
	n	n	n	n	n	7.8
	n	n	n	n	n	7.9
	n	n	n	n	n	8
	n	n	n	n	n	8.1
	n	n	n	n	n	8.2
	n	n	n	n	n	8.3
	n	n	n	n	n	8.4
	n	n	n	n	n	8.5
	n	n	n	n	n	8.6
	n	n	n	n	n	8.7
	n	n	n	n	n	8.8
	n	n	n	n	n	8.9
	n	n	n	n	n	9
	n	n	n	n	n	9.1
	n	n	n	n	n	9.2
	n	n	n	n	n	9.3
	n	n	n	n	n	9.4
	n	n	n	n	n	9.5
	n	n	n	n	n	9.6
	n	n	n	n	n	9.7
	n	n	n	n	n	9.8
	c	n	n	n	n	9.9
	c	n	n	n	n	10
	c	c	m	n	n	10.1
	c	c	c	s	s	10.2
	c	c	c	s	s	10.3
	c	c	c	s	c	10.4
	c	c	c	s	n	10.5
	c	c	c	s	n	10.6
	n	c	c	s	n	10.7
	n	m	c	s	n	10.8
	n	n	c	u	n	10.9
	n	n	n	n	n	11
	n	n	n	n	n	11.1
	n	n	n	n	n	11.2
	n	n	n	n	n	11.3
	n	n	n	n	n	11.4
	n	n	n	n	n	11.5
	n	n	n	n	n	11.6
	n	n	n	n	n	11.7
	n	n	n	n	n	11.8
	n	n	n	n	n	11.9
	n	n	n	n	n	12
	n	n	n	n	n	12.1
	n	n	n	n	n	12.2
	n	n	n	n	n	12.3
	n	n	n	n	n	12.4
	n	n	n	n	n	12.5
	n	n	n	n	n	12.6
	c	n	n	n	n	12.7
	c	n	n	n	s	12.8
	c	n	n	n	s	12.9
	n	n	n	n	u	13
	n	n	n	n	n	13.1
	n	n	n	n	n	13.2
	n	n	n	n	n	13.3
	n	n	n	n	n	13.4
	n	n	n	n	n	13.5
	n	n	n	n	n	13.6
	n	n	n	n	n	13.7
	n	n	n	n	n	13.8
	n	n	n	n	n	13.9
	n	s	n	n	n	14
	m	s	n	n	n	14.1
	u	u	n	n	s	14.2
	n	n	n	n	u	14.3
	n	n	n	n	n	14.4
	n	n	n	n	n	14.5
	n	n	n	n	n	14.6
	n	n	n	n	n	14.7
	n	n	n	n	n	14.8
	n	n	n	n	n	14.9
	n	n	n	n	n	15
	n	n	n	n	n	15.1
	n	n	n	n	n	15.2
	n	n	n	n	n	15.3
	n	n	n	n	n	15.4
	n	n	n	n	n	15.5
	s	m	m	n	n	15.6
	uc	c	s	n	n	15.7
	c	c	s	n	s	15.8
	c	c	s	s	s	15.9
	u	u	u	s	u	16
	u	u	u	s	u	16.1
	c	n	n	m	n	16.2
	c	n	n	n	n	16.3
	c	n	n	n	n	16.4
	c	n	n	n	n	16.5
	n	n	n	n	n	16.6
	n	m	n	n	n	16.7
	n	u	n	n	n	16.8
	n	n	n	n	n	16.9
	n	n	n	n	n	17
	n	n	n	n	n	17.1
	n	n	n	n	n	17.2
	n	n	n	n	n	17.3
	n	n	n	n	n	17.4
	n	n	n	n	n	17.5
	n	n	n	n	n	17.6
	n	n	n	n	n	17.7
	n	n	n	n	n	17.8
	n	n	n	n	n	17.9
	n	n	n	n	n	18
Cell ID	Flagellum 1	Flagellum 2	Flagellum 3	Flagellum 4	Flagellum 5	Time
130222_09	c	n	n	n	n	9
	c	n	n	n	n	9.1
	c	n	n	n	n	9.2
	c	c	n	n	n	9.3
	n	n	n	n	n	9.4
	n	n	n	n	n	9.5
	n	n	n	n	n	9.6
	n	n	n	n	n	9.7
	n	n	n	n	n	9.8
	n	n	n	n	n	9.9
	n	n	n	n	n	10
	n	n	n	n	n	10.1
	n	n	n	n	n	10.2
	n	n	n	n	n	10.3
	n	n	n	n	n	10.4
	n	n	n	n	n	10.5
	n	n	s	n	n	10.6
	n	n	s	n	n	10.7
	n	n	s	m	n	10.8
	n	n	s	uc	n	10.9
	n	n	s	c	n	11
	n	n	s	c	n	11.1
	n	n	s	m	n	11.2
	n	n	s	n	n	11.3
	n	n	s	n	n	11.4
	n	n	n	n	n	11.5
	n	n	n	n	n	11.6
	n	n	n	n	n	11.7
	n	n	n	n	n	11.8
	n	n	n	n	n	11.9
	n	n	n	n	n	12
	n	n	n	n	n	12.1
	m	m	n	n	n	12.2
	s	c	n	n	n	12.3
	s	c	u	n	n	12.4
	s	c	u	n	n	12.5
	s	c	u	u	u	12.6
	uc	m	u	u	u	12.7
	uc	n	n	n	n	12.8
	n	n	n	n	n	12.9
	n	n	n	n	n	13
	n	n	n	n	n	13.1
	n	n	n	n	n	13.2
	n	n	n	n	n	13.3
	n	n	n	n	n	13.4
	n	n	n	n	n	13.5
	n	n	n	n	n	13.6
	n	n	n	n	n	13.7
	n	n	n	n	n	13.8
	n	n	n	n	n	13.9
	n	n	n	n	n	14
	n	n	n	n	n	14.1
	n	n	n	n	n	14.2
	n	n	n	n	n	14.3
	n	n	n	n	n	14.4
	n	n	n	n	n	14.5
	n	n	n	n	n	14.6
	n	n	n	n	n	14.7
	n	n	n	n	n	14.8
	n	n	n	n	n	14.9
	n	n	n	n	n	15
	n	n	n	n	n	15.1
	n	n	n	n	n	15.2
	m	n	n	n	n	15.3
	s	n	n	n	n	15.4
	s	n	n	n	n	15.5
	s	n	n	n	n	15.6
	n	n	n	n	n	15.7
	n	n	n	n	n	15.8
	n	n	n	n	n	15.9
	n	n	n	n	n	16
	n	n	n	n	n	16.1
	n	n	n	n	n	16.2
	n	n	n	n	n	16.3
	n	n	n	n	n	16.4
	n	n	n	n	n	16.5
	n	n	n	n	n	16.6
	n	n	n	n	n	16.7
	n	n	n	n	n	16.8
	n	n	n	n	n	16.9
	n	n	n	n	n	17
	n	n	n	n	n	17.1
	n	n	n	n	n	17.2
	n	n	n	n	n	17.3
	n	n	n	n	n	17.4
	n	n	n	n	n	17.5
	n	n	n	n	n	17.6
	n	n	n	n	n	17.7
	n	n	n	n	n	17.8
	n	n	n	n	n	17.9
	n	n	n	n	n	18
	n	n	n	n	n	18.1
	n	n	n	n	n	18.2
	n	n	n	n	n	18.3
	n	n	n	n	n	18.4
	n	n	n	n	n	18.5
	n	n	n	n	n	18.6
	n	n	n	n	n	18.7
	n	n	n	n	n	18.8
	n	m	n	n	n	18.9
	n	s	m	n	n	19
	n	s	s	u	u	19.1
	n	m	s	u	u	19.2
	n	n	m	n	n	19.3
	n	n	n	n	n	19.4
	n	n	n	n	n	19.5
	n	n	n	n	n	19.6
	n	n	n	n	n	19.7
	n	n	n	n	n	19.8
	n	n	n	n	n	19.9
	n	n	n	n	n	20
	n	n	n	n	n	20.1
	n	n	n	n	n	20.2
	n	n	n	n	n	20.3
	n	n	n	n	n	20.4
	n	n	n	n	n	20.5
	n	n	n	n	n	20.6
	n	n	n	n	n	20.7
	n	n	n	n	n	20.8
	n	n	n	n	n	20.9
	n	n	n	n	n	21
	n	n	n	n	n	21.1
	n	n	n	n	n	21.2
	n	n	n	n	n	21.3
	n	n	n	n	n	21.4
	n	n	n	n	n	21.5
	n	n	n	n	n	21.6
	n	n	n	n	n	21.7
	n	n	n	n	n	21.8
	n	n	n	n	n	21.9
	n	n	n	n	n	22
	n	n	n	n	n	22.1
	n	n	n	n	n	22.2
	n	n	n	n	n	22.3
	n	n	n	n	n	22.4
	n	n	n	n	n	22.5
	n	n	n	n	n	22.6
	n	n	n	n	n	22.7
	n	n	n	n	n	22.8
	n	n	m	n	n	22.9
	n	n	s	n	n	23
	n	n	uc	n	n	23.1
	n	n	u	n	n	23.2
	n	n	n	n	n	23.3
	n	s	n	n	n	23.4
	n	s	n	n	n	23.5
	n	m	n	n	n	23.6
	s	n	n	n	n	23.7
	s	n	n	n	n	23.8
	s	m	u	n	n	23.9
	s	m	u	n	n	24
	s	s	u	n	n	24.1
	m	s	u	n	n	24.2
	n	m	n	n	n	24.3
	n	n	n	n	n	24.4
	n	n	n	n	n	24.5
	n	n	n	n	n	24.6
	n	n	n	n	n	24.7
	n	m	n	n	n	24.8
	n	m	n	n	n	24.9
	n	m	n	n	n	25
	n	s	n	n	n	25.1
	s	s	m	m	n	25.2
	s	m	s	m	n	25.3
	s	n	s	s	n	25.4
	s	n	s	s	n	25.5
	s	n	c	s	n	25.6
	s	n	c	s	n	25.7
	m	n	c	s	n	25.8
	n	n	c	s	n	25.9
	n	n	c	m	n	26
	n	n	n	n	n	26.1
	n	n	n	n	n	26.2
	n	n	n	n	n	26.3
	n	n	n	n	n	26.4
	n	n	n	n	n	26.5
	n	n	n	n	n	26.6
	n	n	n	n	n	26.7
	n	n	n	n	n	26.8
	n	n	n	n	n	26.9
	n	n	n	n	n	27
	n	n	n	n	n	27.1
	n	n	n	n	n	27.2
	n	n	n	n	n	27.3
	n	n	n	n	n	27.4
Cell ID	Flagellum 1	Flagellum 2	Flagellum 3	Flagellum 4	Flagellum 5	Time
130222_17	n	n	n	n	n	6.9
	n	n	n	n	n	7
	n	n	n	n	n	7.1
	n	n	n	n	n	7.2
	n	n	n	n	n	7.3
	n	n	n	n	n	7.4
	n	n	n	n	n	7.5
	n	n	n	n	n	7.6
	n	n	n	n	n	7.7
	n	n	n	n	n	7.8
	m	n	n	n	n	7.9
	s	n	n	n	n	8
	s	n	n	n	n	8.1
	n	n	n	n	n	8.2
	n	n	n	n	n	8.3
	n	n	n	n	n	8.4
	n	n	n	n	n	8.5
	n	s	n	n	n	8.6
	n	s	n	n	n	8.7
	n	s	n	n	n	8.8
	n	s	n	n	n	8.9
	n	s	n	n	n	9
	m	s	n	n	n	9.1
	s	s	n	n	n	9.2
	s	s	n	n	n	9.3
	s	s	m	n	n	9.4
	s	u	s	n	n	9.5
	s	u	s	n	n	9.6
	m	u	s	n	n	9.7
	n	n	s	n	n	9.8
	n	n	s	n	n	9.9
	n	n	s	m	n	10
	n	n	m	s	u	10.1
	n	n	u	s	u	10.2
	n	n	u	s	u	10.3
	n	n	u	s	u	10.4
	n	n	u	s	u	10.5
	n	n	u	s	u	10.6
	n	n	u	s	u	10.7
	s	n	u	s	u	10.8
	s	n	u	s	n	10.9
	s	n	u	s	n	11
	s	n	u	n	n	11.1
	s	n	u	m	n	11.2
	s	n	u	n	n	11.3
	s	n	c	n	n	11.4
	s	n	c	n	n	11.5
	s	n	c	n	n	11.6
	s	n	c	n	n	11.7
	s	n	c	n	n	11.8
	s	n	c	n	n	11.9
	s	n	c	n	n	12
	n	n	c	n	n	12.1
	n	n	c	n	n	12.2
	n	n	c	n	n	12.3
	n	n	c	n	n	12.4
	m	n	c	m	n	12.5
	uc	n	c	u	n	12.6
	uc	n	c	u	n	12.7
	uc	n	c	u	n	12.8
	uc	n	c	u	n	12.9
	uc	n	c	n	n	13
	uc	n	c	n	m	13.1
	m	n	c	n	s	13.2
	n	n	c	n	s	13.3
	n	n	c	n	m	13.4
	n	n	c	n	u	13.5
	n	n	c	n	u	13.6
	n	n	c	m	u	13.7
	n	n	c	s	u	13.8
	n	n	c	s	u	13.9
	n	n	u	s	u	14
	n	n	u	s	u	14.1
	n	n	u	s	n	14.2
	n	n	n	s	n	14.3
	n	n	n	s	n	14.4
	n	n	n	m	n	14.5
	n	n	n	n	n	14.6
	n	n	n	n	n	14.7
	n	n	n	n	n	14.8
	n	n	n	n	n	14.9
	n	n	n	n	n	15
	n	n	n	n	n	15.1
	n	n	n	n	n	15.2
	n	n	n	n	n	15.3
	n	n	n	n	n	15.4
	n	m	n	n	n	15.5
	n	s	n	n	n	15.6
	n	s	n	n	n	15.7
	n	s	m	n	n	15.8
	n	s	s	n	n	15.9
	n	s	s	n	n	16
	n	s	s	n	n	16.1
	n	s	s	n	n	16.2
	n	s	s	n	n	16.3
	n	u	s	n	n	16.4
	n	u	s	n	n	16.5
	n	u	s	n	n	16.6
	n	u	s	n	n	16.7
	n	u	m	n	n	16.8
	s	n	n	n	n	16.9
	s	n	n	m	n	17
	s	n	n	s	m	17.1
	s	n	n	s	s	17.2
	s	n	n	s	s	17.3
	s	n	n	s	uc	17.4
	s	n	n	s	n	17.5
	s	n	n	n	n	17.6
	s	n	n	n	n	17.7
	n	n	n	n	n	17.8
	n	n	n	n	n	17.9
	n	n	n	n	n	18
	n	n	n	n	n	18.1
	n	n	n	n	n	18.2
	n	m	n	n	n	18.3
	n	s	n	n	n	18.4
	n	s	n	n	n	18.5
	n	s	n	n	n	18.6
	n	s	n	n	n	18.7
	n	s	n	n	n	18.8
	n	s	n	n	n	18.9
	n	s	n	n	n	19
	m	u	n	n	n	19.1
	s	u	n	n	n	19.2
	s	u	m	n	n	19.3
	s	n	s	m	n	19.4
	uc	n	s	s	n	19.5
	c	n	s	s	n	19.6
	c	n	u	s	n	19.7
	c	n	u	n	n	19.8
	c	n	u	n	n	19.9
	c	n	u	n	n	20
	c	n	u	n	n	20.1
	n	n	s	n	m	20.2
	n	n	s	n	s	20.3
	n	m	s	n	s	20.4
	n	s	s	n	s	20.5
	n	s	s	n	s	20.6
	m	s	m	n	s	20.7
	s	s	n	n	s	20.8
	s	s	n	n	s	20.9
	s	s	n	n	s	21
	s	s	n	n	s	21.1
	s	s	n	n	s	21.2
	s	n	n	n	s	21.3
	m	n	n	n	s	21.4
	n	s	n	n	s	21.5
	n	s	n	n	s	21.6
	n	s	n	n	s	21.7
	n	s	n	n	m	21.8
	n	s	n	n	n	21.9
	n	s	n	n	n	22
	n	s	n	n	n	22.1
	n	s	n	n	n	22.2
	n	s	n	n	n	22.3
	n	s	n	n	n	22.4
	n	s	n	n	n	22.5
	n	s	n	n	n	22.6
	n	s	n	n	n	22.7
	n	s	n	n	n	22.8
	n	s	n	n	n	22.9
	n	s	n	n	n	23
	n	s	n	n	n	23.1
	n	s	s	n	n	23.2
	n	s	s	n	n	23.3
Cell ID	Flagellum 1	Flagellum 2	Flagellum 3	Flagellum 4	Flagellum 5	Time
130226_20	n	n	n	n	n	20
	n	n	n	n	n	20.1
	n	n	n	n	n	20.2
	n	n	n	n	n	20.3
	n	n	n	n	n	20.4
	n	n	n	n	n	20.5
	n	n	n	n	n	20.6
	n	n	n	n	n	20.7
	n	n	n	n	n	20.8
	n	n	n	n	n	20.9
	n	n	n	n	n	21
	n	n	n	n	n	21.1
	n	n	n	n	n	21.2
	n	n	n	n	n	21.3
	n	n	n	n	n	21.4
	n	n	n	n	n	21.5
	n	n	n	n	n	21.6
	m	n	n	n	n	21.7
	c	n	n	n	n	21.8
	uc	n	n	n	n	21.9
	uc	n	n	n	n	22
	uc	n	n	n	n	22.1
	uc	m	n	n	n	22.2
	c	s	n	n	n	22.3
	n	s	n	n	n	22.4
	n	uc	n	n	n	22.5
	n	s	n	n	n	22.6
	n	m	n	n	n	22.7
	n	n	n	n	n	22.8
	n	n	n	n	n	22.9
	n	n	n	n	n	23
	n	n	n	n	n	23.1
	n	n	n	n	n	23.2
	n	n	n	n	n	23.3
	n	n	n	n	n	23.4
	n	n	n	n	n	23.5
	n	n	n	n	n	23.6
	n	n	n	n	n	23.7
	n	n	n	n	n	23.8
	n	n	n	n	n	23.9
	n	n	n	n	n	24
	n	n	n	n	n	24.1
	n	n	n	n	n	24.2
	n	n	n	n	n	24.3
	n	n	n	n	n	24.4
	n	n	n	n	n	24.5
	n	n	n	n	n	24.6
	n	n	n	n	n	24.7
	n	n	n	n	n	24.8
	n	n	n	n	n	24.9
	n	n	n	n	n	25
	n	n	n	n	n	25.1
	n	n	n	n	n	25.2
	n	n	n	n	n	25.3
	n	n	n	n	n	25.4
	n	n	n	n	n	25.5
	n	n	n	n	n	25.6
	n	n	n	n	n	25.7
	n	n	n	n	n	25.8
	n	n	n	n	n	25.9
	n	n	n	n	n	26
	n	n	n	n	n	26.1
	n	n	n	n	n	26.2
	n	n	n	n	n	26.3
	n	n	n	n	n	26.4
	n	n	n	n	n	26.5
	n	n	n	n	n	26.6
	n	n	n	n	n	26.7
	n	n	n	n	n	26.8
	n	n	n	n	n	26.9
	n	n	n	n	n	27
	n	n	n	n	n	27.1
	n	n	n	n	n	27.2
	n	n	n	n	n	27.3
	n	n	n	n	n	27.4
	n	n	n	n	n	27.5
	n	n	n	n	n	27.6
	n	n	n	n	n	27.7
	n	n	n	n	n	27.8
	n	n	n	n	n	27.9
	n	n	n	n	n	28
	n	n	n	n	n	28.1
	n	n	n	n	n	28.2
	n	n	n	n	n	28.3
	n	n	n	n	n	28.4
	n	n	n	n	n	28.5
	n	n	n	n	n	28.6
	n	n	n	n	n	28.7
	m	n	n	n	n	28.8
	c	n	n	n	n	28.9
	c	n	n	n	n	29
	c	n	n	n	n	29.1
	uc	n	n	n	n	29.2
	uc	n	n	n	n	29.3
	n	n	n	n	n	29.4
	n	n	n	n	n	29.5
	n	n	n	n	n	29.6
	n	n	n	n	n	29.7
	n	n	n	n	n	29.8
	n	n	n	n	n	29.9
	n	n	n	n	n	30
	n	n	n	n	n	30.1
	n	n	n	n	n	30.2
	n	n	n	n	n	30.3
	n	n	n	n	n	30.4
	n	n	n	n	n	30.5
	n	n	n	n	n	30.6
	n	n	n	n	n	30.7
	n	n	n	n	n	30.8
	n	n	n	n	n	30.9
	n	n	n	n	n	31
	n	n	n	n	n	31.1
	n	n	n	n	n	31.2
	n	n	n	n	n	31.3
	n	n	n	n	n	31.4
	n	n	n	n	n	31.5
	n	n	n	n	n	31.6
	n	n	n	n	n	31.7
	n	n	n	n	n	31.8
	n	n	n	n	n	31.9
	n	n	n	n	n	32
	n	n	n	n	n	32.1
	n	n	n	n	n	32.2
	n	n	n	n	n	32.3
	n	n	n	n	n	32.4
	n	n	n	n	n	32.5
	n	n	n	n	n	32.6
	n	n	n	n	n	32.7
	n	n	n	n	n	32.8
	n	n	m	n	n	32.9
	n	n	m	n	n	33
	n	n	uc	n	n	33.1
	n	n	uc	n	n	33.2
	n	n	uc	n	n	33.3
	n	n	uc	m	n	33.4
	n	n	uc	s	n	33.5
	n	n	uc	s	u	33.6
Cell ID	Flagellum 1	Flagellum 2	Flagellum 3	Flagellum 4	Flagellum 5	Time
130226_25	n	n	n	n	n	11.9
	n	n	n	n	n	12
	n	n	n	n	n	12.1
	n	n	n	n	n	12.2
	n	n	n	n	n	12.3
	n	n	n	n	n	12.4
	m	n	n	n	n	12.5
	s	n	n	n	n	12.6
	s	m	n	n	n	12.7
	c	s	u	n	n	12.8
	u	m	c	n	n	12.9
	u	n	c	n	n	13
	c	n	c	n	n	13.1
	c	n	c	n	n	13.2
	c	n	c	n	n	13.3
	n	n	c	n	n	13.4
	n	n	c	n	n	13.5
	n	n	c	n	n	13.6
	n	n	c	n	n	13.7
	n	n	c	n	n	13.8
	m	n	c	n	n	13.9
	c	n	c	n	n	14
	c	n	c	n	n	14.1
	c	m	c	n	n	14.2
	c	s	m	n	n	14.3
	c	s	n	n	n	14.4
	c	c	n	n	n	14.5
	c	c	n	n	n	14.6
	c	u	n	n	n	14.7
	c	u	n	n	n	14.8
	u	u	n	n	n	14.9
	u	n	n	m	n	15
	u	n	n	s	n	15.1
	n	n	n	s	n	15.2
	n	n	n	s	m	15.3
	n	n	n	s	s	15.4
	n	n	n	n	s	15.5
	n	n	n	n	m	15.6
	n	n	n	n	n	15.7
	n	n	n	n	n	15.8
	m	n	n	n	n	15.9
	m	m	u	n	n	16
	c	uc	u	n	n	16.1
	m	c	n	n	n	16.2
	n	uc	n	n	n	16.3
	n	uc	n	n	n	16.4
	n	c	n	n	n	16.5
	n	c	n	n	n	16.6
	n	c	n	n	n	16.7
	n	c	n	n	n	16.8
	n	n	n	n	n	16.9
	n	n	n	n	n	17
	n	n	n	n	n	17.1
	n	n	n	n	n	17.2
	n	n	n	n	n	17.3
	n	n	n	n	n	17.4
	n	n	n	m	n	17.5
	n	n	n	uc	n	17.6
	n	n	n	s	n	17.7
	n	n	n	m	n	17.8
	n	n	n	n	n	17.9
	n	n	n	n	n	18
	n	n	n	n	n	18.1
	n	n	n	n	n	18.2
	n	n	n	n	n	18.3
	n	n	n	n	n	18.4
	n	n	n	n	n	18.5
	n	n	n	n	n	18.6
	n	n	n	n	n	18.7
	n	n	n	n	n	18.8
	m	n	n	u	n	18.9
	m	n	n	u	m	19
	s	m	n	u	m	19.1
	s	uc	n	u	s	19.2
	s	uc	n	u	c	19.3
	s	uc	n	u	uc	19.4
	uc	c	n	n	m	19.5
	uc	c	n	n	n	19.6
	uc	m	n	n	n	19.7
	m	n	n	n	n	19.8
	n	n	n	n	n	19.9
	n	n	n	n	n	20
	n	n	n	n	n	20.1
	n	n	n	n	n	20.2
	n	n	n	n	n	20.3
	n	n	n	n	n	20.4
	n	n	n	n	n	20.5
	n	n	n	uc	n	20.6
	n	n	n	c	n	20.7
	n	n	n	c	n	20.8
	n	n	n	c	n	20.9
	n	n	n	c	n	21
	n	n	n	n	n	21.1
	n	n	n	n	n	21.2
	m	s	n	n	n	21.3
	uc	uc	n	n	n	21.4
	uc	uc	n	n	n	21.5
	uc	u	n	n	n	21.6
	uc	u	n	n	n	21.7
	m	n	n	n	n	21.8
	n	n	n	n	n	21.9
	n	n	n	n	n	22
	n	n	n	n	n	22.1
	n	n	n	n	n	22.2
	n	n	n	n	n	22.3
	n	n	n	n	n	22.4
	n	n	n	n	n	22.5
Cell ID	Flagellum 1	Flagellum 2	Flagellum 3	Flagellum 4	Flagellum 5	Time
130604_04	n	m	n	n	s	12.2
	n	c	n	n	s	12.3
	n	c	n	n	u	12.4
	n	c	n	n	n	12.5
	n	n	n	n	n	12.6
	n	n	n	n	n	12.7
	n	n	n	n	n	12.8
	n	n	n	n	n	12.9
	n	n	n	n	n	13
	n	n	n	n	n	13.1
	n	n	n	n	n	13.2
	n	n	n	n	n	13.3
	n	n	n	n	n	13.4
	n	n	n	n	n	13.5
	n	n	n	n	n	13.6
	n	n	n	n	n	13.7
	n	n	m	n	n	13.8
	n	n	c	n	n	13.9
	m	n	c	n	m	14
	s	n	c	m	s	14.1
	s	n	c	s	uc	14.2
	m	n	uc	m	uc	14.3
	n	n	uc	n	uc	14.4
	n	n	c	n	s	14.5
	n	n	c	n	s	14.6
	n	n	c	n	s	14.7
	n	m	c	n	uc	14.8
	n	s	c	n	uc	14.9
	n	s	m	n	uc	15
	n	m	n	n	uc	15.1
	n	n	n	n	s	15.2
	n	n	n	n	n	15.3
	n	n	n	n	n	15.4
	n	n	n	n	n	15.5
	n	n	n	n	n	15.6
	n	n	n	n	n	15.7
	n	n	n	n	n	15.8
	n	n	n	n	n	15.9
	n	n	n	n	n	16
	n	n	n	n	n	16.1
	n	n	n	n	n	16.2
	n	n	n	n	n	16.3
	n	n	n	n	n	16.4
	n	n	n	n	n	16.5
	n	n	n	n	n	16.6
	n	n	n	n	n	16.7
	n	n	n	n	n	16.8
	n	n	n	n	n	16.9
	n	n	n	n	n	17
	n	n	n	n	n	17.1
	n	n	n	n	n	17.2
	n	n	n	n	n	17.3
	n	n	n	n	n	17.4
	n	n	n	n	n	17.5
	n	n	n	n	n	17.6
	n	n	m	n	n	17.7
	n	n	c	n	n	17.8
	n	n	c	n	n	17.9
	n	n	c	n	n	18
	n	n	n	n	n	18.1
	n	n	n	n	n	18.2
	n	n	n	n	n	18.3
	n	n	n	n	m	18.4
	n	n	n	n	s	18.5
	n	n	n	n	s	18.6
	n	n	n	n	s	18.7
	n	n	n	n	s	18.8
	n	n	n	n	s	18.9
	n	n	n	n	s	19
	n	n	n	n	n	19.1
	n	n	n	n	n	19.2
	n	n	n	m	n	19.3
	n	n	n	s	n	19.4
	n	n	n	s	n	19.5
	n	n	n	s	n	19.6
	n	n	n	s	n	19.7
	n	n	n	s	n	19.8
	n	n	n	m	n	19.9
	n	n	n	n	n	20
	n	n	n	n	n	20.1
	n	n	n	n	n	20.2
	n	n	n	n	s	20.3
	n	n	m	n	s	20.4
	n	n	s	n	uc	20.5
	n	n	s	n	n	20.6
	n	n	m	n	n	20.7
	n	n	n	n	n	20.8
	n	n	n	n	n	20.9
	n	n	n	n	n	21
	n	n	n	n	n	21.1
	n	n	n	n	n	21.2
	n	n	n	n	n	21.3
	n	n	n	s	n	21.4
	n	n	n	n	n	21.5
	n	n	n	n	n	21.6
	n	n	n	n	n	21.7
	n	n	n	n	n	21.8
	n	n	n	n	n	21.9
	n	n	n	n	n	22
	n	n	n	n	n	22.1
	n	n	n	n	n	22.2
	n	n	n	n	n	22.3
	n	n	n	n	n	22.4
	n	n	n	n	n	22.5
	n	n	n	n	n	22.6
	n	n	n	n	n	22.7
	n	n	n	n	n	22.8
	n	n	n	n	n	22.9
	n	m	n	n	n	23
	n	c	n	n	n	23.1
	n	c	n	n	n	23.2
	n	n	n	n	n	23.3
	n	n	n	n	n	23.4
	n	n	n	n	n	23.5
	n	n	n	n	n	23.6
	n	n	n	n	n	23.7
	n	n	n	n	n	23.8
	n	n	n	n	n	23.9
	n	n	n	n	n	24
	n	n	n	n	n	24.1
	n	n	n	n	n	24.2
	n	n	n	n	n	24.3
	n	n	n	n	n	24.4
	n	n	n	n	n	24.5
	n	n	n	n	n	24.6
	n	n	n	n	n	24.7
	n	n	n	n	n	24.8
	n	n	n	n	n	24.9
	n	n	n	n	n	25
	n	n	n	n	n	25.1
	n	n	n	n	n	25.2
	n	n	n	n	n	25.3
	n	n	n	n	n	25.4
	n	n	m	n	n	25.5
	n	n	s	n	n	25.6
	n	n	s	n	n	25.7
	n	n	s	n	n	25.8
	n	n	n	n	n	25.9
	n	m	n	n	n	26
	n	s	n	n	n	26.1
	n	s	n	n	n	26.2
	n	n	n	n	n	26.3
	n	n	n	n	n	26.4
	n	n	n	n	n	26.5
	n	n	n	n	n	26.6
	n	n	n	n	n	26.7
	n	n	n	n	n	26.8
	n	n	n	n	n	26.9
	n	n	n	n	n	27
	n	n	n	n	n	27.1
	n	n	n	n	n	27.2
	n	n	n	n	n	27.3
	n	n	n	n	n	27.4
	n	n	n	n	n	27.5
	n	n	n	n	n	27.6
	n	n	n	n	n	27.7
	n	n	n	n	n	27.8
	n	n	n	n	n	27.9
	n	n	n	n	n	28
	n	n	n	n	n	28.1
	n	n	n	n	n	28.2
	n	n	n	n	n	28.3
	n	n	n	n	n	28.4
	n	n	n	n	n	28.5
	n	n	n	n	n	28.6
	n	n	n	n	n	28.7
	n	n	n	n	n	28.8
	n	n	n	n	n	28.9
	n	n	n	n	n	29
	n	n	n	n	n	29.1
	n	n	n	n	n	29.2
	n	n	n	n	n	29.3
	n	n	n	n	n	29.4
	n	n	n	n	n	29.5
	n	n	n	n	n	29.6
	n	n	n	n	n	29.7
	n	n	n	n	n	29.8
	n	n	n	n	n	29.9
	n	n	n	n	n	30
	n	n	n	n	n	30.1
	n	n	n	n	n	30.2
	n	n	n	n	n	30.3
	n	n	n	n	n	30.4
	n	n	n	n	n	30.5
	n	n	n	n	n	30.6
	n	n	n	n	n	30.7
	n	n	n	n	n	30.8
	n	n	n	n	n	30.9
	n	n	n	n	n	31
	n	n	n	n	n	31.1
	n	n	n	n	n	31.2
	n	n	n	n	n	31.3
	n	n	n	n	n	31.4
	n	n	n	n	n	31.5
	n	n	n	n	n	31.6
	n	n	n	n	n	31.7
	n	n	n	n	n	31.8
	n	n	n	n	n	31.9
	n	n	n	n	n	32

## Sheet: Unstim mut N=5
Unstimulated Wild type cells, N = 5				n = normal flagellar waveform, marked ccw for analysis
				s = semicoiled flagellar waveform, c = curly, semicoiled flagellar waveform, marked cw for analysis
				p = paused, m = mixed, marked cw for analysis
				u = unknown, marked cw for analysis
Cell ID	Flagellum 1	Flagellum 2	Flagellum 3	Flagellum 4	Flagellum 5	Time
121127_18	n	n	n	n	n	2.2
	n	n	n	n	n	2.3
	n	n	n	n	n	2.4
	n	n	n	n	n	2.5
	n	c	n	n	n	2.6
	n	c	n	n	n	2.7
	n	c	n	n	n	2.8
	n	c	n	n	n	2.9
	n	c	n	n	n	3
	n	n	n	n	n	3.1
	n	n	n	n	n	3.2
	n	n	m	n	n	3.3
	n	n	c	n	n	3.4
	n	n	c	n	n	3.5
	n	n	c	n	n	3.6
	n	n	c	n	n	3.7
	n	n	c	n	n	3.8
	n	n	c	n	n	3.9
	n	n	n	n	n	4
	n	n	n	n	n	4.1
	n	n	n	m	n	4.2
	n	n	n	s	n	4.3
	n	n	n	s	n	4.4
	n	n	n	s	n	4.5
	n	n	n	s	n	4.6
	n	n	n	s	n	4.7
	n	n	n	s	n	4.8
	n	n	n	s	n	4.9
	n	n	n	s	n	5
	n	n	n	n	n	5.1
	m	n	n	n	n	5.2
	s	n	n	n	n	5.3
	s	n	n	n	n	5.4
	s	n	n	n	n	5.5
	s	n	n	m	u	5.6
	s	n	n	s	u	5.7
	s	n	n	s	n	5.8
	s	n	n	n	n	5.9
	s	n	n	n	n	6
	s	n	n	n	n	6.1
	n	n	n	n	n	6.2
	n	n	n	n	n	6.3
	n	m	n	n	n	6.4
	n	s	n	n	n	6.5
	n	c	n	n	n	6.6
	n	c	n	n	n	6.7
	n	n	n	n	n	6.8
	n	n	n	n	n	6.9
	n	n	n	n	n	7
	c	n	n	n	n	7.1
	c	n	n	n	n	7.2
	c	n	s	n	n	7.3
	c	n	s	n	n	7.4
	c	n	s	n	n	7.5
	c	n	s	m	n	7.6
	c	n	s	c	n	7.7
	c	n	u	c	n	7.8
	c	n	u	c	n	7.9
	u	n	u	c	n	8
	m	n	u	c	n	8.1
	m	n	u	c	m	8.2
	m	n	u	c	s	8.3
	m	n	u	c	u	8.4
	m	n	n	u	u	8.5
	m	n	n	u	n	8.6
	m	n	n	u	n	8.7
	m	n	n	m	n	8.8
	m	n	n	n	n	8.9
	m	n	n	n	n	9
	m	n	n	n	n	9.1
	m	n	n	n	n	9.2
	m	n	n	n	n	9.3
	n	n	n	n	n	9.4
	n	m	n	n	n	9.5
	n	c	n	n	n	9.6
	n	c	n	n	n	9.7
	n	c	n	n	n	9.8
	n	n	n	n	n	9.9
	n	n	n	n	n	10
	n	n	n	n	n	10.1
	n	n	n	n	n	10.2
	n	n	n	n	n	10.3
	n	n	n	n	n	10.4
	n	m	n	n	n	10.5
	n	s	n	n	n	10.6
	n	c	n	n	n	10.7
	n	u	n	n	n	10.8
	n	u	n	n	n	10.9
	n	u	n	n	n	11
	n	u	n	n	n	11.1
	n	n	n	n	n	11.2
	n	n	n	n	n	11.3
	n	n	n	n	n	11.4
	n	n	n	n	n	11.5
	n	n	n	n	n	11.6
	n	n	n	n	n	11.7
	n	n	n	n	n	11.8
	n	n	n	n	n	11.9
	n	m	n	n	n	12
	u	u	n	n	n	12.1
	u	u	n	n	m	12.2
	c	n	n	n	m	12.3
	c	n	n	n	s	12.4
	c	n	n	n	s	12.5
	c	n	n	u	s	12.6
	c	n	n	u	s	12.7
	c	n	n	u	s	12.8
	m	n	m	u	s	12.9
	n	n	s	u	s	13
Cell ID	Flagellum 1	Flagellum 2	Flagellum 3	Flagellum 4	Flagellum 5	Time
121129_005	s	n	n	n	n	6.5
	s	n	n	n	n	6.6
	s	n	n	n	n	6.7
	s	n	n	n	n	6.8
	s	m	n	n	n	6.9
	s	m/s	n	n	n	7
	s	m/s	n	n	n	7.1
	s	m/s	n	n	n	7.2
	n	m/s	n	n	n	7.3
	n	s	n	n	n	7.4
	n	s	n	n	n	7.5
	n	n	n	n	n	7.6
	n	n	n	n	n	7.7
	n	n	n	n	n	7.8
	n	n	n	n	n	7.9
	n	n	n	n	n	8
	n	n	m	n	n	8.1
	n	n	m	n	n	8.2
	n	n	s	n	n	8.3
	n	n	s	n	n	8.4
	n	n	m	n	n	8.5
	n	n	n	n	n	8.6
	n	n	n	n	n	8.7
	n	n	n	n	n	8.8
	n	n	n	n	n	8.9
	n	n	n	n	n	9
	n	n	n	n	n	9.1
	n	n	n	n	n	9.2
	n	n	n	n	n	9.3
	n	m	n	n	n	9.4
	n	m/s	n	n	n	9.5
	n	m/s	n	n	n	9.6
	m	s	n	n	n	9.7
	m/strange	m	n	n	n	9.8
	m	n	n	n	n	9.9
	n	n	n	n	n	10
	n	n	n	n	n	10.1
	n	n	n	n	n	10.2
	n	n	n	n	n	10.3
	n	n	n	n	n	10.4
	n	n	n	n	n	10.5
	n	m	n	n	n	10.6
	n	m/s	n	n	n	10.7
	n	m/s	n	n	n	10.8
	n	m	m/s	s	n	10.9
	n	m	m	s	n	11
	n	n	m	s	n	11.1
	n	n	n	s	n	11.2
	n	n	n	s	n	11.3
	n	n	n	s	n	11.4
	n	n	n	s	n	11.5
	n	n	n	n	n	11.6
Cell ID	Flagellum 1	Flagellum 2	Flagellum 3	Flagellum 4	Flagellum 5	Time
130301_27	c	uc	n	n	n	7.5
	u	s	n	n	n	7.6
	n	s	n	n	n	7.7
	n	s	n	n	n	7.8
	n	s	n	n	n	7.9
	n	s	n	n	n	8
	n	m	n	n	n	8.1
	n	n	n	n	n	8.2
	n	n	n	n	n	8.3
	n	n	n	n	n	8.4
	n	n	n	n	n	8.5
	n	n	n	n	n	8.6
	n	n	n	n	n	8.7
	n	n	n	n	n	8.8
	n	n	n	n	n	8.9
	n	n	n	n	n	9
	n	n	n	n	n	9.1
	n	n	n	n	n	9.2
	n	n	n	n	n	9.3
	n	n	n	n	n	9.4
	s	n	n	n	n	9.5
	uc	n	n	n	n	9.6
	uc	n	n	n	n	9.7
	c	u	n	n	n	9.8
	c	u	n	n	n	9.9
	c	u	n	n	n	10
	c	uc	u	n	n	10.1
	c	uc	u	n	n	10.2
	c	s	u	n	n	10.3
	c	uc	u	n	n	10.4
	c	uc	u	n	n	10.5
	c	s	uc	u	n	10.6
	c	uc	uc	u	n	10.7
	c	uc	uc	u	n	10.8
	c	s	uc	u	n	10.9
	c	s	s	u	n	11
	n	s	uc	n	n	11.1
	n	s	uc	n	n	11.2
	n	m	uc	n	n	11.3
	n	n	uc	n	n	11.4
	n	n	c	n	n	11.5
	n	n	c	n	n	11.6
	n	n	uc	n	n	11.7
	n	n	uc	n	n	11.8
	n	n	uc	n	n	11.9
	n	n	uc	m	n	12
	n	n	uc	uc	n	12.1
	n	n	uc	uc	n	12.2
	n	n	uc	s	n	12.3
	n	n	uc	s	n	12.4
	n	n	uc	s	n	12.5
	n	n	uc	s	n	12.6
	n	n	uc	m	n	12.7
	n	n	uc	n	n	12.8
	n	n	s	n	n	12.9
	n	u	s	n	n	13
	n	u	s	n	n	13.1
	n	uc	s	n	n	13.2
	u	uc	s	n	n	13.3
	u	uc	s	u	n	13.4
	u	uc	uc	u	n	13.5
	u	uc	s	n	n	13.6
	u	uc	s	n	n	13.7
	u	uc	s	n	n	13.8
	u	uc	s	n	n	13.9
	u	uc	s	n	n	14
	u	uc	uc	n	n	14.1
	u	uc	uc	n	n	14.2
	u	uc	s	n	n	14.3
	u	uc	s	n	n	14.4
	u	uc	uc	u	n	14.5
	n	uc	uc	u	n	14.6
	n	uc	uc	u	n	14.7
	n	uc	m	u	n	14.8
	n	s	n	u	n	14.9
	n	s	n	uc	n	15
	n	s	n	c	n	15.1
	n	uc	n	c	n	15.2
	n	uc	n	uc	n	15.3
	n	uc	n	c	n	15.4
	n	uc	n	n	n	15.5
	n	uc	n	n	n	15.6
	n	uc	n	n	n	15.7
	n	uc	n	n	n	15.8
	n	s	n	n	n	15.9
	n	s	n	n	n	16
	m	uc	n	n	n	16.1
	s	uc	u	n	n	16.2
	s	uc	c	n	n	16.3
	s	uc	uc	n	n	16.4
	uc	uc	uc	n	n	16.5
	uc	uc	uc	n	n	16.6
	s	uc	c	n	n	16.7
	uc	uc	c	n	n	16.8
	uc	uc	c	n	n	16.9
	s	uc	c	n	n	17
	s	uc	uc	n	n	17.1
	s	uc	uc	u	n	17.2
Cell ID	Flagellum 1	Flagellum 2	Flagellum 3	Flagellum 4	Flagellum 5	Time
130529_11	n	n	n	n	n	10.4
	n	n	n	n	n	10.5
	n	n	n	n	n	10.6
	c	n	n	n	n	10.7
	c	n	n	n	n	10.8
	c	n	n	n	n	10.9
	c	n	n	n	n	11
	n	n	n	n	n	11.1
	n	n	n	n	n	11.2
	n	n	n	n	n	11.3
	n	n	n	n	n	11.4
	n	n	n	n	n	11.5
	n	n	n	n	n	11.6
	n	n	n	n	n	11.7
	n	n	n	n	n	11.8
	n	n	n	n	n	11.9
	n	n	n	n	n	12
	n	n	n	n	n	12.1
	n	n	n	n	n	12.2
	n	n	n	n	n	12.3
	n	n	n	n	n	12.4
	n	s	n	n	n	12.5
	n	s	n	n	n	12.6
	n	s	n	n	n	12.7
	n	s	n	n	n	12.8
	n	s	n	n	n	12.9
	n	n	n	n	n	13
	n	n	n	n	n	13.1
	n	n	n	n	n	13.2
	n	n	n	n	n	13.3
	n	n	n	n	n	13.4
	n	n	n	n	n	13.5
	n	n	n	n	n	13.6
	n	n	n	n	n	13.7
	n	n	n	n	n	13.8
	n	n	n	n	n	13.9
	n	n	n	n	n	14
	n	n	n	n	n	14.1
	n	n	n	n	n	14.2
	n	n	n	n	n	14.3
	n	n	n	n	n	14.4
	n	n	n	n	n	14.5
	n	n	n	n	n	14.6
	n	n	n	n	n	14.7
	n	n	n	n	n	14.8
	n	n	n	n	n	14.9
	n	n	n	n	n	15
	n	n	n	n	n	15.1
	n	n	n	n	n	15.2
	n	n	n	n	n	15.3
	n	n	n	n	n	15.4
	n	n	n	n	n	15.5
	n	n	n	n	n	15.6
	n	n	n	n	n	15.7
	n	n	n	n	n	15.8
	n	n	n	n	n	15.9
	n	n	n	n	n	16
	n	n	n	n	n	16.1
	n	n	n	n	n	16.2
	n	n	n	n	n	16.3
	n	n	n	n	n	16.4
	n	n	n	n	n	16.5
	n	n	s	n	n	16.6
	n	n	s	n	n	16.7
	n	n	s	n	n	16.8
	n	n	n	n	n	16.9
	n	n	n	n	n	17
	n	n	n	n	n	17.1
	n	n	n	n	n	17.2
	n	n	n	n	n	17.3
	n	n	n	n	n	17.4
	m	n	n	n	n	17.5
	n	n	n	n	n	17.6
	n	n	n	n	n	17.7
	n	s	n	n	n	17.8
	n	uc	n	n	n	17.9
	n	c	n	n	n	18
	n	uc	n	n	n	18.1
	n	n	m	n	n	18.2
	n	n	s	n	n	18.3
	n	n	s	n	n	18.4
	n	n	n	n	n	18.5
	n	n	n	n	n	18.6
	n	n	n	n	n	18.7
	n	n	n	uc	n	18.8
	n	n	n	uc	n	18.9
	n	n	n	uc	n	19
	n	n	n	n	n	19.1
	uc	n	n	n	n	19.2
	uc	n	n	n	n	19.3
	uc	n	n	n	n	19.4
	uc	n	n	n	n	19.5
	uc	n	n	n	n	19.6
	uc	n	n	n	n	19.7
	uc	n	n	n	n	19.8
	uc	n	n	n	n	19.9
	uc	n	n	n	n	20
	n	n	n	n	n	20.1
	n	n	n	n	n	20.2
	n	n	n	n	n	20.3
	n	n	n	n	n	20.4
	n	n	n	n	n	20.5
	n	n	n	n	n	20.6
	n	n	n	n	n	20.7
	n	n	n	n	n	20.8
	n	n	n	n	n	20.9
	n	n	n	n	n	21
	n	n	n	n	n	21.1
	n	n	n	n	n	21.2
	n	n	n	n	n	21.3
	n	n	n	n	n	21.4
	n	n	n	n	n	21.5
	n	n	n	n	n	21.6
	n	n	n	n	n	21.7
	n	n	n	n	n	21.8
	n	n	n	n	n	21.9
	n	n	n	n	n	22
	n	n	n	n	n	22.1
	n	n	n	n	n	22.2
	n	n	n	n	n	22.3
	n	n	n	n	n	22.4
	n	n	n	n	n	22.5
	n	n	n	n	n	22.6
	n	n	n	n	n	22.7
	m	n	n	n	n	22.8
	c	n	n	n	n	22.9
	c	n	n	n	n	23
	c	n	n	n	n	23.1
	n	n	n	n	n	23.2
	n	n	n	n	n	23.3
Cell ID	Flagellum 1	Flagellum 2	Flagellum 3	Flagellum 4	Flagellum 5	Time
130730_003	n	n	n	n	n	5.8
	n	n	n	n	n	5.9
	n	n	n	n	n	6
	n	n	n	n	n	6.1
	n	n	n	n	n	6.2
	m	n	n	n	n	6.3
	c	n	n	n	n	6.4
	uc	s	n	n	n	6.5
	uc	s	n	n	n	6.6
	c	uc	n	n	n	6.7
	uc	s	n	n	n	6.8
	uc	s	n	n	n	6.9
	n	s	n	n	n	7
	n	uc	n	n	n	7.1
	n	uc	n	n	n	7.2
	n	uc	n	n	n	7.3
	n	uc	n	n	n	7.4
	n	m	n	n	n	7.5
	n	n	n	n	n	7.6
	n	n	uc	n	n	7.7
	n	n	uc	n	n	7.8
	n	n	uc	n	n	7.9
	n	n	uc	n	n	8
	n	n	uc	n	n	8.1
	n	n	m	n	n	8.2
	n	n	n	n	n	8.3
	n	n	n	uc	n	8.4
	n	n	n	uc	n	8.5
	n	n	n	uc	n	8.6
	n	n	n	n	n	8.7
	n	n	n	n	n	8.8
	n	n	n	n	n	8.9
	n	n	n	n	n	9
	n	n	n	n	n	9.1
	m	n	n	n	n	9.2
	uc	uc	n	n	n	9.3
	uc	uc	u	n	n	9.4
	uc	uc	u	n	n	9.5
	uc	uc	u	n	n	9.6
	uc	uc	u	n	n	9.7
	uc	uc	u	uc	n	9.8
	uc	uc	n	uc	n	9.9
	c	uc	n	uc	n	10
	c	uc	n	uc	n	10.1
	c	n	n	uc	n	10.2
	c	n	n	uc	n	10.3
	c	n	n	uc	n	10.4
	c	n	n	n	n	10.5
	n	n	n	n	n	10.6
	n	n	n	n	n	10.7
	n	n	n	n	n	10.8
	n	n	n	n	n	10.9
	n	n	n	n	n	11
	n	n	n	n	n	11.1
	n	n	n	n	n	11.2
	n	n	n	n	n	11.3
	n	n	n	n	n	11.4
	c	uc	u	n	n	11.5
	c	uc	u	n	n	11.6
	c	uc	u	uc	n	11.7
	uc	uc	u	uc	n	11.8
	uc	uc	u	uc	n	11.9
	uc	uc	u	uc	n	12
	n	uc	u	uc	n	12.1
	n	c	n	uc	n	12.2
	n	c	n	uc	n	12.3
	n	uc	uc	uc	n	12.4
	n	uc	uc	uc	n	12.5
	n	uc	uc	uc	n	12.6
	n	uc	uc	uc	n	12.7
	n	uc	uc	uc	n	12.8
	n	uc	uc	uc	n	12.9
	n	uc	uc	uc	n	13
	n	n	uc	uc	n	13.1
	n	n	uc	uc	n	13.2
	n	n	uc	uc	n	13.3
	n	n	uc	uc	n	13.4
	uc	n	uc	uc	n	13.5
	uc	n	n	uc	n	13.6
	uc	n	n	uc	n	13.7
	uc	n	n	n	n	13.8
	uc	n	n	n	n	13.9
	uc	n	n	n	n	14
	uc	n	n	n	n	14.1
	uc	n	n	n	n	14.2
	uc	m	n	n	n	14.3
	uc	uc	n	n	n	14.4
	uc	uc	n	n	n	14.5
	uc	uc	n	n	n	14.6
	uc	uc	n	n	n	14.7
	n	uc	n	n	n	14.8
	n	m	n	n	n	14.9
	n	n	n	n	n	15
	n	n	n	n	n	15.1
	n	n	uc	n	n	15.1
	n	n	uc	n	n	15.3
	n	n	uc	n	n	15.4
	uc	n	uc	n	n	15.5
	uc	n	uc	u	n	15.6
	c	n	uc	u	n	15.7
	uc	n	s	n	n	15.8
	uc	n	uc	n	n	15.9
	uc	n	uc	n	n	16
	uc	n	n	n	n	16.1
	n	n	n	n	n	16.2
	n	n	n	n	n	16.3
	n	n	n	n	n	16.4
	n	n	n	n	n	16.5
	n	n	n	n	n	16.6
	n	n	n	n	n	16.7
	n	n	n	n	n	16.8
	n	n	n	n	n	16.9
Cell ID	Flagellum 1	Flagellum 2	Flagellum 3	Flagellum 4	Flagellum 5	Time
130730_015	uc	uc	n	n	n	6.1
	uc	uc	n	n	n	6.2
	uc	uc	u	u	n	6.3
	s	uc	u	u	n	6.4
	s	uc	u	u	n	6.5
	s	s	n	n	n	6.6
	m	n	n	n	n	6.7
	n	n	n	n	n	6.8
	n	n	n	n	n	6.9
	n	n	n	n	n	7
	n	n	n	n	n	7.1
	n	n	n	n	n	7.2
	n	n	n	n	n	7.3
	n	n	n	n	n	7.4
	n	n	n	n	n	7.5
	n	n	n	n	n	7.6
	n	n	n	n	n	7.7
	n	n	n	n	n	7.8
	n	n	n	n	n	7.9
	n	n	n	n	n	8
	n	n	n	n	n	8.1
	n	n	n	n	n	8.2
	n	n	n	n	n	8.3
	n	n	n	n	n	8.4
	n	n	n	n	n	8.5
	n	n	n	n	n	8.6
	n	n	n	n	n	8.7
	s	n	n	n	n	8.8
	s	n	n	n	n	8.9
	c	n	n	n	n	9
	uc	n	n	n	n	9.1
	uc	n	n	n	n	9.2
	uc	n	n	n	n	9.3
	n	m	n	n	n	9.4
	n	s	n	n	n	9.5
	n	s	n	n	n	9.6
	n	s	n	n	n	9.7
	n	s	m	n	n	9.8
	n	s	s	n	n	9.9
	n	s	uc	n	n	10
	n	s	uc	m	n	10.1
	n	uc	uc	uc	n	10.2
	n	uc	uc	uc	n	10.3
	n	uc	n	c	n	10.4
	n	u	n	c	n	10.5
	n	u	n	uc	n	10.6
	n	n	n	uc	n	10.7
	n	n	n	uc	n	10.8
	m	n	n	uc	n	10.9
	s	n	n	uc	n	11
	s	n	n	u	n	11.1
	s	n	n	n	n	11.2
	s	n	n	n	n	11.3
	m	n	n	n	n	11.4
	n	n	n	n	n	11.5
	n	n	n	n	n	11.6
	n	u	m	n	n	11.7
	n	u	s	u	n	11.8
	uc	u	s	u	n	11.9
	uc	u	m	n	n	12
	s	u	n	n	n	12.1
	s	n	n	n	n	12.2
	m	n	n	n	n	12.3
	n	n	n	n	n	12.4
	n	n	n	n	n	12.5
	n	n	n	n	n	12.6
	n	n	n	n	n	12.7
	n	n	n	n	n	12.8
	n	n	n	n	n	12.9
	m	u	u	n	n	13
	s	s	u	n	n	13.1
	s	s	s	n	n	13.2
	s	s	s	n	n	13.3
	uc	n	s	n	n	13.4
	n	n	uc	n	n	13.5
	n	n	uc	n	n	13.6
	n	n	n	n	n	13.7
	n	n	n	n	n	13.8
	m	n	n	n	n	13.9
	uc	n	n	n	n	14
	uc	n	n	n	n	14.1
	uc	u	n	n	n	14.2
	s	u	n	n	n	14.3
	s	u	n	n	n	14.4
	s	n	n	n	n	14.5
	s	n	n	n	n	14.6
	s	n	n	n	n	14.7
	s	n	n	n	n	14.8
	s	n	n	n	n	14.9
	s	n	n	n	n	15
	s	n	n	n	n	15.1
	n	n	n	n	n	15.2
	n	n	n	n	n	15.3
	n	n	n	n	n	15.4
	n	n	n	n	n	15.5
	n	n	n	n	n	15.6
	n	n	n	n	n	15.7
	n	n	n	n	n	15.8
	n	n	m	n	n	15.9
	n	n	m	n	n	16
	n	n	s	n	n	16.1
	n	n	s	n	n	16.2
	n	n	s	n	n	16.3
	n	n	c	n	n	16.4
	n	n	c	n	n	16.5
	n	n	c	n	n	16.6
	m	n	uc	n	n	16.7
	s	uc	uc	n	n	16.8
	uc	uc	uc	n	n	16.9
	uc	uc	uc	n	n	17
	uc	u	u	n	n	17.1
	uc	u	n	n	n	17.2
	uc	u	n	n	n	17.3
	s	n	n	n	n	17.4
	m	n	n	n	n	17.5
	n	n	n	n	n	17.6
	n	n	n	n	n	17.7
	n	n	n	n	n	17.8
	n	n	n	n	n	17.9
	n	n	n	n	n	18
	n	n	n	n	n	18.1
	n	n	n	n	n	18.2
	n	n	n	n	n	18.3
	n	n	n	n	n	18.4
Cell ID	Flagellum 1	Flagellum 2	Flagellum 3	Flagellum 4	Flagellum 5	Time
130731_004	n	n	n	n	n	5.3
	n	n	n	n	n	5.4
	n	n	n	n	n	5.5
	n	n	n	n	n	5.6
	n	n	n	n	n	5.7
	n	n	n	n	n	5.8
	n	n	n	n	n	5.9
	n	n	n	n	n	6
	n	n	n	n	n	6.1
	n	n	n	n	n	6.2
	n	n	n	n	n	6.3
	n	n	n	n	n	6.4
	n	n	n	n	n	6.5
	n	n	n	n	n	6.6
	n	n	n	n	n	6.7
	n	n	n	n	n	6.8
	n	n	n	n	n	6.9
	n	n	n	n	n	7
	n	n	n	n	n	7.1
	n	n	n	n	n	7.2
	n	n	n	n	n	7.3
	n	n	n	n	n	7.4
	n	n	n	n	n	7.5
	n	n	n	n	n	7.6
	n	n	n	n	n	7.7
	n	n	n	n	n	7.8
	n	n	n	n	n	7.9
	n	n	n	n	n	8
	n	n	n	n	n	8.1
	n	n	n	n	n	8.2
	n	n	n	n	n	8.3
	n	n	n	n	n	8.4
	n	n	n	n	n	8.5
	n	n	n	n	n	8.6
	n	n	n	n	n	8.7
	n	n	n	n	n	8.8
	n	n	n	n	n	8.9
	n	n	n	n	n	9
	n	n	n	n	n	9.1
	n	n	n	n	n	9.2
	n	n	n	n	n	9.3
	n	n	n	n	n	9.4
	n	n	n	n	n	9.5
	n	n	n	n	n	9.6
	n	n	n	n	n	9.7
	n	n	n	n	n	9.8
	n	n	n	n	n	9.9
	n	n	n	n	n	10
	n	n	n	n	n	10.1
	n	n	n	n	n	10.2
	n	n	n	n	n	10.3
	n	n	n	n	n	10.4
	n	n	n	n	n	10.5
	n	n	n	n	n	10.6
	n	n	n	n	n	10.7
	n	n	n	n	n	10.8
	n	n	n	n	n	10.9
	n	n	n	n	n	11
	n	n	n	n	n	11.1
	n	n	n	n	n	11.2
	n	n	n	n	n	11.3
	n	n	n	n	n	11.4
	n	n	n	n	n	11.5
	n	n	n	n	n	11.6
	n	n	n	n	n	11.7
	n	n	n	n	n	11.8
	n	n	n	n	n	11.9
	n	n	n	n	n	12
	n	n	n	n	n	12.1
	n	n	n	n	n	12.2
	n	n	n	n	n	12.3
	n	n	n	n	n	12.4
	n	n	n	n	n	12.5
	n	n	n	n	n	12.6
	n	n	n	n	n	12.7
	n	n	n	n	n	12.8
	n	n	n	n	n	12.9
	n	n	n	n	n	13
	n	n	n	n	n	13.1
	n	n	n	n	n	13.2
	n	n	n	n	n	13.3
	n	n	n	n	n	13.4
	n	n	n	n	n	13.5
	n	n	n	n	n	13.6
	n	n	n	n	n	13.7
	n	n	n	n	n	13.8
	n	n	n	n	n	13.9
	n	n	n	n	n	14
	n	n	n	n	n	14.1
	n	n	n	n	n	14.2
	n	n	n	n	n	14.3
	n	n	n	n	n	14.4
	n	n	n	n	n	14.5
	n	n	n	n	n	14.6
	n	n	n	n	n	14.7
	n	n	n	n	n	14.8
	n	n	n	n	n	14.9
	n	n	n	n	n	15
	n	n	n	n	n	15.1
	n	n	n	n	n	15.2
	n	n	n	n	n	15.3
	n	n	n	n	n	15.4
	n	n	n	n	n	15.5
	n	n	n	n	n	15.6
	n	n	n	n	n	15.7
	n	n	n	n	n	15.8
	n	n	n	n	n	15.9
	n	n	n	n	n	16
	n	n	n	n	n	16.1
	n	n	n	n	n	16.2
	n	n	n	n	n	16.3
	n	n	n	n	n	16.4
	n	n	n	n	n	16.5
	p	n	n	n	n	16.6
	p	n	n	n	n	16.7
	p	n	n	n	n	16.8
	p	n	n	n	n	16.9
	n	n	n	n	n	17
	n	n	n	n	n	17.1
	n	n	n	n	n	17.2
	n	n	n	n	n	17.3
	n	n	n	n	n	17.4
	n	n	n	n	n	17.5
	n	n	n	n	n	17.6
	m	n	n	n	n	17.7
	uc	n	n	n	n	17.8
	uc	n	n	n	n	17.9
	uc	n	n	n	n	18
	uc	n	n	n	n	18.1
	uc	n	n	n	n	18.2
	uc	n	n	n	n	18.3
	uc	n	n	n	n	18.4
	n	n	n	n	n	18.5
	n	n	n	n	n	18.6
	n	n	n	n	n	18.7
	n	n	n	n	n	18.8
	n	n	n	n	n	18.9
	n	n	n	n	n	19
	n	n	n	n	n	19.1
	n	n	n	n	n	19.2
	n	n	n	n	n	19.3
	n	n	n	n	n	19.4
	n	n	n	n	n	19.5
	n	n	n	n	n	19.6
	n	n	n	n	n	19.7
	n	n	n	n	n	19.8
	n	n	n	n	n	19.9
	n	n	n	n	n	20
	n	n	n	n	n	20.1
	n	n	n	n	n	20.2
	n	n	n	n	n	20.3
	n	n	n	n	n	20.4
	n	n	n	n	n	20.5
	n	n	n	n	n	20.6
	n	n	n	n	n	20.7
	n	n	n	n	n	20.8
	n	n	n	n	n	20.9
	n	n	n	n	n	21
	n	n	n	n	n	21.1
	n	n	n	n	n	21.2
	n	n	n	n	n	21.3
	n	n	n	n	n	21.4
	n	n	n	n	n	21.5
	n	n	n	n	n	21.6
	n	n	n	n	n	21.7
	n	n	n	n	n	21.8
	n	n	n	n	n	21.9
	n	n	n	n	n	22
	n	n	n	n	n	22.1
	n	n	n	n	n	22.2
	n	n	n	n	n	22.3
	n	n	n	n	n	22.4
	n	n	n	n	n	22.5
	n	n	n	n	n	22.6
	n	n	n	n	n	22.7
	n	n	n	n	n	22.8
	n	n	n	n	n	22.9
	n	n	n	n	n	23
	n	n	n	n	n	23.1
	n	n	n	n	n	23.2
	n	n	n	n	n	23.3
	n	n	n	n	n	23.4
	n	n	n	n	n	23.5
	n	n	n	n	n	23.6
	n	n	n	n	n	23.7
	n	n	n	n	n	23.8
	n	n	n	n	n	23.9
	n	n	n	n	n	24
	n	n	n	n	n	24.1
	n	n	n	n	n	24.2
	n	n	n	n	n	24.3
	n	n	n	n	n	24.4
	n	n	n	n	n	24.5
	n	n	n	n	n	24.6
	n	n	n	n	n	24.7
	n	n	n	n	n	24.8
	n	n	n	n	n	24.9
	n	n	n	n	n	25
	n	n	n	n	n	25.1
	n	n	n	n	n	25.2
	n	n	n	n	n	25.3
	n	n	n	n	n	25.4
	n	n	n	n	n	25.5
	n	n	n	n	n	25.6
	n	n	n	n	n	25.7
	n	n	n	n	n	25.8
	n	n	n	n	n	25.9
	n	n	n	n	n	26
	n	n	n	n	n	26.1
	n	n	n	n	n	26.2
	n	n	n	n	n	26.3
	n	n	n	n	n	26.4
	n	n	n	n	n	26.5
	n	n	n	n	n	26.6
	n	n	n	n	n	26.7
	n	n	n	n	n	26.8
	n	n	n	n	n	26.9
	n	n	n	n	n	27
	n	n	n	n	n	27.1
	n	n	n	n	n	27.2
	n	n	n	n	n	27.3
	n	n	n	n	n	27.4
	n	n	n	n	n	27.5
	n	n	n	n	n	27.6
	n	n	n	n	n	27.7
	n	n	n	n	n	27.8
	n	n	n	n	n	27.9
	n	n	n	n	n	28
	n	n	n	n	n	28.1
	n	n	n	n	n	28.2
	n	n	n	n	n	28.3
	n	n	n	n	n	28.4
	n	n	n	n	n	28.5
	n	n	n	n	n	28.6
	n	n	n	n	n	28.7
	n	n	n	n	n	28.8
	n	n	n	n	n	28.9
	n	n	n	n	n	29
	n	n	n	n	n	29.1
	n	n	n	n	n	29.2
	n	n	n	n	n	29.3
	n	n	n	n	n	29.4
	n	n	n	n	n	29.5
	n	n	n	n	n	29.6
	n	n	n	n	n	29.7
	n	n	n	n	n	29.8
	n	n	n	n	n	29.9
	n	n	n	n	n	30
	n	n	n	n	n	30.1
	n	n	n	n	n	30.2
	n	n	n	n	n	30.3
	n	n	n	n	n	30.4
	n	n	n	n	n	30.5
	n	n	n	n	n	30.6
	n	n	n	n	n	30.7
	n	n	n	n	n	30.8
	n	n	n	n	n	30.9
	n	n	n	n	n	31
	n	n	n	n	n	31.1
	n	n	n	n	n	31.2
	n	n	n	n	n	31.3
	n	n	n	n	n	31.4
	n	n	n	n	n	31.5
	n	n	n	n	n	31.6
	n	n	n	n	n	31.7
	n	n	n	n	n	31.8
	n	n	n	n	n	31.9
	n	n	n	n	n	32
	n	n	n	n	n	32.1
	n	n	n	n	n	32.2
	n	n	n	n	n	32.3
	n	n	n	n	n	32.4
	n	n	n	n	n	32.5
	n	n	n	n	n	32.6
	n	n	n	n	n	32.7
	n	n	n	n	n	32.8
	n	n	n	n	n	32.9
	n	n	n	n	n	33
	n	n	n	n	n	33.1
	n	n	n	n	n	33.2
	n	n	n	n	n	33.3
	n	n	n	n	n	33.4
	n	n	n	n	n	33.5
	n	n	n	n	n	33.6
	n	n	n	n	n	33.7
	n	n	n	n	n	33.8
	n	n	n	n	n	33.9
	n	n	n	n	n	34
	n	n	n	n	n	34.1
	n	n	n	n	n	34.2
	n	n	n	n	n	34.3
	n	n	n	n	n	34.4
	n	n	n	n	n	34.5
	n	n	n	n	n	34.6
	n	n	n	n	n	34.7
	n	n	n	n	n	34.8
	n	n	n	n	n	34.9
	n	n	n	n	n	35
	n	n	n	n	n	35.1
	n	n	n	n	n	35.2
	n	n	n	n	n	35.3
	n	n	n	n	n	35.4
Cell ID	Flagellum 1	Flagellum 2	Flagellum 3	Flagellum 4	Flagellum 5	Time
130731_007	n	n	n	n	n	28.2
	n	n	n	n	n	28.3
	n	n	n	n	n	28.4
	n	n	n	n	n	28.5
	n	n	n	n	n	28.6
	n	n	n	n	n	28.7
	n	n	n	n	n	28.8
	m	n	n	n	n	28.9
	s	n	n	n	n	29
	s	n	n	n	n	29.1
	c	n	n	n	n	29.2
	n	n	n	n	n	29.3
	n	n	n	n	n	29.4
	n	n	n	n	n	29.5
	n	n	n	n	n	29.6
	n	m	n	n	n	29.7
	n	c	n	n	n	29.8
	n	c	n	n	n	29.9
	n	n	n	n	n	30
	n	n	n	n	n	30.1
	n	n	n	n	n	30.2
	n	n	n	n	n	30.3
	n	n	n	n	n	30.4
	n	n	n	n	n	30.5
	m	n	n	n	n	30.6
	s	n	n	n	n	30.7
	s	m	n	n	n	30.8
	s	s	n	n	n	30.9
	uc	uc	n	n	n	31
	n	uc	n	n	n	31.1
	n	c	n	n	n	31.2
	n	c	n	n	n	31.3
	n	c	n	n	n	31.4
	n	n	n	n	n	31.5
	n	n	n	n	n	31.6
	n	n	n	n	n	31.7
	n	n	n	n	n	31.8
	n	n	n	n	n	31.9
	n	n	n	n	n	32
	n	n	n	n	n	32.1
	n	n	n	n	n	32.2
	n	n	n	n	n	32.3
	n	n	n	n	n	32.4
	n	n	n	n	n	32.5
	n	n	n	n	n	32.6
	n	n	n	n	n	32.7
	n	n	n	n	n	32.8
	m	n	n	n	n	32.9
	c	n	n	n	n	33
	c	n	n	n	n	33.1
	c	n	n	n	n	33.2
	c	n	n	n	n	33.3
	c	n	n	n	n	33.4
	c	n	n	n	n	33.5
	c	n	n	n	n	33.6
	c	n	n	n	n	33.7
	c	n	n	n	n	33.8
	c	n	n	n	n	33.9
	m	n	n	n	n	34
	n	n	n	n	n	34.1
	n	n	n	n	n	34.2
	n	n	n	n	n	34.3
	n	n	n	n	n	34.4
	n	n	n	n	n	34.5
	n	n	n	n	n	34.6
	n	n	n	n	n	34.7
	c	n	n	n	n	34.8
	c	n	n	n	n	34.9
	c	n	n	n	n	35
	c	n	n	n	n	35.1
	c	n	n	n	n	35.2
	c	n	n	n	n	35.3
	c	n	n	n	n	35.4
	c	n	n	n	n	35.5
	m	m	n	n	n	35.6
	n	c	n	n	n	35.7
	n	c	n	n	n	35.8
	n	c	n	n	n	35.9
	n	c	n	n	n	36
	n	c	n	n	n	36.1
	n	c	n	n	n	36.2
	n	n	n	n	n	36.3
	n	n	n	n	n	36.4
	n	n	n	n	n	36.5
	n	n	n	n	n	36.6
	n	n	n	n	n	36.7
	n	n	n	n	n	36.8
	n	n	n	n	n	36.9
	n	n	n	n	n	37
	n	n	n	n	n	37.1
	n	n	n	n	n	37.2
	n	n	n	n	n	37.3
	n	n	n	n	n	37.4
	n	n	n	n	n	37.5
	n	n	n	n	n	37.6
	n	n	n	n	n	37.7
	n	n	n	n	n	37.8
	n	n	n	n	n	37.9
	n	n	n	n	n	38
	n	n	n	n	n	38.1
	n	n	n	n	n	38.2
	n	n	n	n	n	38.3
	n	n	n	n	n	38.4
	n	n	n	n	n	38.5
	n	n	n	n	n	38.6
	n	n	n	n	n	38.7
	n	n	n	n	n	38.8
	n	n	n	n	n	38.9
	n	n	n	n	n	39
	n	n	n	n	n	39.1
	n	n	n	n	n	39.2
	n	n	n	n	n	39.3
	n	n	n	n	n	39.4
	m	n	n	n	n	39.5
	n	n	n	n	n	39.6
	n	n	n	n	n	39.7
	n	n	n	n	n	39.8
	n	n	n	n	n	39.9
	n	n	n	n	n	40
	m	n	n	n	n	40.1
	c	n	n	n	n	40.2
	c	n	n	n	n	40.3
	c	c	n	n	n	40.4
	c	c	n	n	n	40.5
	n	c	n	n	n	40.6
	n	c	n	n	n	40.7
	n	n	n	n	n	40.8
	n	n	n	n	n	40.9
	n	n	n	n	n	41
	n	n	n	n	n	41.1
	n	n	n	n	n	41.2
	n	n	n	n	n	41.3
	n	n	n	n	n	41.4
	n	n	n	n	n	41.5
	n	n	n	n	n	41.6
	n	n	n	n	n	41.7
	n	n	n	n	n	41.8
	n	n	n	n	n	41.9
	n	n	n	n	n	42
	n	n	n	n	n	42.1
	n	n	n	n	n	42.2
	n	n	n	n	n	42.3
	n	n	n	n	n	42.4
	n	n	n	n	n	42.5
	n	n	n	n	n	42.6
	n	n	n	n	n	42.7
	n	n	n	n	n	42.8
	n	n	n	n	n	42.9
	n	n	n	n	n	43
	n	n	n	n	n	43.1
	n	n	n	n	n	43.2
	n	n	n	n	n	43.3
	n	n	n	n	n	43.4
	n	n	n	n	n	43.5
	n	n	n	n	n	43.6
	n	n	n	n	n	43.7
	n	n	n	n	n	43.8
	n	n	n	n	n	43.9
	n	n	n	n	n	44
	n	n	n	n	n	44.1
	n	n	n	n	n	44.2
	n	n	n	n	n	44.3
	n	n	n	n	n	44.4
	n	n	n	n	n	44.5
	n	n	n	n	n	44.6
	n	n	n	n	n	44.7
	n	n	n	n	n	44.8
	n	n	n	n	n	44.9
	n	n	n	n	n	45
	n	n	n	n	n	45.1
	n	n	n	n	n	45.2
	n	n	n	n	n	45.3
	n	n	n	n	n	45.4
	n	n	n	n	n	45.5
	n	n	n	n	n	45.6
	n	n	n	n	n	45.7
	n	n	n	n	n	45.8
	n	n	n	n	n	45.9
	n	n	n	n	n	46
	n	n	n	n	n	46.1
	n	n	n	n	n	46.2
	n	n	n	n	n	46.3
	n	n	n	n	n	46.4
	n	n	n	n	n	46.5
	n	n	n	n	n	46.6
	n	n	n	n	n	46.7
	m	n	n	n	n	46.8
	c	n	n	n	n	46.9
	c	n	n	n	n	47
	c	n	n	n	n	47.1
	c	n	n	n	n	47.2
	c	n	n	n	n	47.3
	c	m	n	n	n	47.4
	c	s	n	n	n	47.5
	c	s	n	n	n	47.6
	c	s	m	n	n	47.7
	c	s	s	n	n	47.8
	u	uc	uc	n	n	47.9
	n	m	m	n	n	48
	n	n	n	n	n	48.1
	n	n	n	n	n	48.2
	n	n	n	n	n	48.3
	n	n	n	n	n	48.4
	n	n	n	n	n	48.5
	s	n	n	n	n	48.6
	s	n	n	n	n	48.7
	n	n	n	n	n	48.8
	n	n	n	n	n	48.9
	n	n	n	n	n	49
	n	m	n	n	n	49.1
	n	s	n	n	n	49.2
	n	s	n	n	n	49.3
	n	c	n	n	n	49.4
	n	c	n	n	n	49.5
	n	c	n	n	n	49.6
	n	n	n	n	n	49.7
	n	n	n	n	n	49.8
	n	n	n	n	n	49.9
	n	n	n	n	n	50
	m	n	n	n	n	50.1
	s	n	n	n	n	50.2
	s	n	n	n	n	50.3
	c	n	n	n	n	50.4
	c	n	n	n	n	50.5
	n	n	n	n	n	50.6
	n	n	n	n	n	50.7
	n	n	n	n	n	50.8
	n	n	n	n	n	50.9
	n	n	n	n	n	51
	n	n	n	n	n	51.1
	n	n	n	n	n	51.2
	n	n	n	n	n	51.3
	n	n	n	n	n	51.4
	n	n	n	n	n	51.5
	n	n	n	n	n	51.6
	n	n	n	n	n	51.7
	n	n	n	n	n	51.8
	n	n	n	n	n	51.9
	n	n	n	n	n	52
	n	n	n	n	n	52.1
	n	n	n	n	n	52.2
	n	n	n	n	n	52.3
	n	n	n	n	n	52.4
	n	n	n	n	n	52.5
	n	n	n	n	n	52.6
	n	n	n	n	n	52.7
	n	n	n	n	n	52.8
	n	n	n	n	n	52.9
	n	n	n	n	n	53
	n	n	n	n	n	53.1
	n	n	n	n	n	53.2
	n	n	n	n	n	53.3
	n	n	n	n	n	53.4
	n	n	n	n	n	53.5
	n	n	n	n	n	53.6
	n	n	n	n	n	53.7
	n	n	n	n	n	53.8
	n	n	n	n	n	53.9
	n	n	n	n	n	54
	n	n	n	n	n	54.1
	n	n	n	n	n	54.2
	n	n	n	n	n	54.3
	n	n	n	n	n	54.4
	m	n	n	n	n	54.5
	c	n	n	n	n	54.6
	c	n	n	n	n	54.7
	m	n	n	n	n	54.8
	n	n	n	n	n	54.9
	n	n	n	n	n	55
	n	n	n	n	n	55.1
	n	n	n	n	n	55.2
	n	n	n	n	n	55.3
	n	n	n	n	n	55.4
	n	n	n	n	n	55.5
	n	n	n	n	n	55.6
	n	n	n	n	n	55.7
	n	n	n	n	n	55.8
	n	n	n	n	n	55.9
	n	n	n	n	n	56
	n	n	n	n	n	56.1
	n	n	n	n	n	56.2
	n	n	n	n	n	56.3
	n	n	n	n	n	56.4
	n	n	n	n	n	56.5
	n	n	n	n	n	56.6
	n	n	n	n	n	56.7
	n	n	n	n	n	56.8
	n	n	n	n	n	56.9
	n	n	n	n	n	57
	n	n	n	n	n	57.1
	n	n	n	n	n	57.2
	n	n	n	n	n	57.3
	n	n	n	n	n	57.4
	n	n	n	n	n	57.5
	n	n	n	n	n	57.6
	n	n	n	n	n	57.7
	n	n	n	n	n	57.8
	n	n	n	n	n	57.9
	n	n	n	n	n	58
	n	n	n	n	n	58.1
	n	n	n	n	n	58.2
	n	n	n	n	n	58.3
	n	n	n	n	n	58.4
	n	n	n	n	n	58.5
	n	n	n	n	n	58.6
	n	n	n	n	n	58.7
	n	n	n	n	n	58.8
	n	n	n	n	n	58.9
	n	n	n	n	n	59
	n	n	n	n	n	59.1
	n	n	n	n	n	59.2
	n	n	n	n	n	59.3
	n	n	n	n	n	59.4
	n	n	n	n	n	59.5
	n	n	n	n	n	59.6
	n	n	n	n	n	59.7
	n	n	n	n	n	59.8
	n	n	n	n	n	59.9
	n	n	n	n	n	60
	n	n	n	n	n	60.1
	n	n	n	n	n	60.2
	n	n	n	n	n	60.3
	n	n	n	n	n	60.4
	n	n	n	n	n	60.5
	n	n	n	n	n	60.6
	n	n	n	n	n	60.7
	n	n	n	n	n	60.8
	n	n	n	n	n	60.9
	n	n	n	n	n	61
	n	n	n	n	n	61.1
	n	n	n	n	n	61.2
	n	n	n	n	n	61.3
	n	n	n	n	n	61.4
	n	n	n	n	n	61.5
	n	n	n	n	n	61.6
	m	n	n	n	n	61.7
	s	n	n	n	n	61.8
	c	n	n	n	n	61.9
	c	n	n	n	n	62
	c	n	n	n	n	62.1
	c	n	n	n	n	62.2
	m	n	n	n	n	62.3
	n	n	n	n	n	62.4
	n	n	n	n	n	62.5
	n	n	n	n	n	62.6
	n	n	n	n	n	62.7
	n	n	n	n	n	62.8
	n	n	n	n	n	62.9
	n	n	n	n	n	63
Cell ID	Flagellum 1	Flagellum 2	Flagellum 3	Flagellum 4	Flagellum 5	Time
130731_012	s	n	n	n	n	4.2
	s	n	n	n	n	4.3
	s	n	n	n	n	4.4
	s	n	n	n	n	4.5
	s	n	n	n	n	4.6
	s	n	n	n	n	4.7
	n	n	n	n	n	4.8
	n	n	n	n	n	4.9
	n	n	n	n	n	5
	n	n	n	n	n	5.1
	n	n	n	n	n	5.2
	n	n	n	n	n	5.3
	n	n	n	n	n	5.4
	n	n	n	n	n	5.5
	n	n	n	n	n	5.6
	n	n	n	n	n	5.7
	n	n	n	n	n	5.8
	n	n	n	n	n	5.9
	n	n	n	n	n	6
	n	uc	n	n	n	6.1
	n	uc	n	n	n	6.2
	n	uc	n	n	n	6.3
	n	uc	n	n	n	6.4
	n	uc	n	n	n	6.5
	n	n	n	n	n	6.6
	n	n	n	n	n	6.7
	n	n	n	n	n	6.8
	n	n	n	n	n	6.9
	n	n	n	n	n	7
	n	n	n	n	n	7.1
	n	n	n	n	n	7.2
	n	n	n	n	n	7.3
	n	n	n	n	n	7.4
	m	n	n	n	n	7.5
	s	n	n	n	n	7.6
	s	n	n	n	n	7.7
	n	n	n	n	n	7.8
	n	n	n	n	n	7.9
	n	n	n	n	n	8
	n	n	n	n	n	8.1
	n	n	n	n	n	8.2
	n	n	n	n	n	8.3
	n	n	n	n	n	8.4
	n	n	n	n	n	8.5
	n	n	n	n	n	8.6
	n	n	n	n	n	8.7
	n	n	n	n	n	8.8
	n	n	n	n	n	8.9
	n	n	n	n	n	9
	n	n	n	n	n	9.1
	n	n	n	n	n	9.2
	n	n	n	n	n	9.3
	n	n	n	n	n	9.4
	n	n	n	n	n	9.5
	n	n	n	n	n	9.6
	n	n	n	n	n	9.7
	n	n	n	n	n	9.8
	n	n	n	n	n	9.9
	n	n	n	n	n	10
	n	n	n	n	n	10.1
	n	s	n	n	n	10.2
	n	s	n	n	n	10.3
	n	s	n	n	n	10.4
	n	uc	n	n	n	10.5
	n	uc	n	n	n	10.6
	n	c	n	n	n	10.7
	n	n	n	n	n	10.8
	n	n	n	n	n	10.9
	n	n	n	n	n	11
	n	n	n	n	n	11.1
	n	n	n	n	n	11.2
	n	n	n	n	n	11.3
	n	n	n	n	n	11.4
	n	n	n	n	n	11.5
	n	n	n	n	n	11.6
	n	n	n	n	n	11.7
	n	n	n	n	n	11.8
	n	n	n	n	n	11.9
	n	n	n	n	n	12
	n	n	n	n	n	12.1
	n	n	n	n	n	12.2
	n	n	n	n	n	12.3
	n	n	n	n	n	12.4
	n	n	n	n	n	12.5
	n	n	n	n	n	12.6
	n	n	n	n	n	12.7
	n	n	n	n	n	12.8
	n	n	n	n	n	12.9
	n	n	n	n	n	13
	n	n	n	n	n	13.1
	n	n	n	n	n	13.2
	n	n	n	n	n	13.3
	n	n	n	n	n	13.4
	n	n	n	n	n	13.5
	n	n	n	n	n	13.6
	n	n	n	n	n	13.7
	n	n	n	n	n	13.8
	n	n	n	n	n	13.9
	n	n	n	n	n	14
	n	n	n	n	n	14.1
	n	n	n	n	n	14.2
	n	n	n	n	n	14.3
	n	n	n	n	n	14.4
	n	n	n	n	n	14.5
	n	n	n	n	n	14.6
	n	n	n	n	n	14.7
	n	n	n	n	n	14.8
	n	n	n	n	n	14.9
	n	n	n	n	n	15
	n	n	n	n	n	15.1
	n	n	n	n	n	15.2
	n	n	n	n	n	15.3
	n	n	n	n	n	15.4
	n	n	n	n	n	15.5
	n	n	n	n	n	15.6
	n	n	n	n	n	15.7
	n	n	n	n	n	15.8
	n	n	n	n	n	15.9
	n	n	n	n	n	16
	n	n	n	n	n	16.1
	n	n	n	n	n	16.2
	n	n	n	n	n	16.3
	n	n	n	n	n	16.4
	n	n	n	n	n	16.5
	n	n	n	n	n	16.6
	n	n	n	n	n	16.7
	n	n	n	n	n	16.8
	n	n	n	n	n	16.9
	n	n	n	n	n	17
	n	n	n	n	n	17.1
	n	n	n	n	n	17.2
	n	n	n	n	n	17.3
	n	n	n	m	n	17.4
	n	n	n	s	n	17.5
	n	n	n	uc	n	17.6
	n	n	n	uc	n	17.7
	n	n	n	n	n	17.8
	n	n	n	n	n	17.9
	n	n	n	n	n	18
	n	n	n	n	n	18.1
	n	n	n	n	n	18.2
	n	n	n	n	n	18.3
	n	n	n	n	n	18.4
	n	n	n	n	n	18.5
	n	n	n	n	n	18.6
	n	n	n	n	n	18.7
	n	n	n	n	n	18.8
	n	n	n	n	n	18.9
	n	n	n	n	n	19
	n	n	n	n	n	19.1
	n	n	n	n	n	19.2
	n	n	n	n	n	19.3
	n	n	n	n	n	19.4
	n	n	n	n	n	19.5
	n	n	n	n	n	19.6
	n	n	n	n	n	19.7
	n	n	n	n	n	19.8
	n	n	n	n	n	19.9
	n	n	n	n	n	20

## Sheet: Stim wt N=2
Stimulated Wild type cells, N = 2				n_cw = number of CW flagella				NaN denotes places where n_cw could not be accurately determined
Cell ID	Time (s)	n_cw		Cell ID	Time (s)	n_cw		Cell ID	Time (s)	n_cw		Cell ID	Time (s)	n_cw		Cell ID	Time (s)	n_cw		Cell ID	Time (s)	n_cw		Cell ID	Time (s)	n_cw		Cell ID	Time (s)	n_cw
130925_45	6.443	2		160716_45	12.1	0		160716_54	12	1		170227_031	11	0		170227_045	12	2		171125_031	20.8	1		171125_033	20.6	0		171219_022	19.7	2
	6.483	1			12.2	0			12.1	1			11.1	0			12.1	2			20.9	1			20.7	0			19.8	2
	6.563	1			12.3	0			12.2	1			11.2	0			12.2	2			21	1			20.8	0			19.9	2
	6.613	1			12.4	0			12.3	0			11.3	0			12.3	2			21.1	1			20.9	1			20	1
	6.663	1			12.5	0			12.4	0			11.4	0			12.4	1			21.2	1			21	1			20.1	1
	6.703	2			12.6	1			12.5	0			11.5	0			12.5	1			21.3	1			21.1	2			20.2	2
	6.753	2			12.7	2			12.6	1			11.6	0			12.6	0			21.4	1			21.2	2			20.3	2
	6.804	2			12.8	2			12.7	1			11.7	0			12.7	1			21.5	1			21.3	2			20.4	2
	6.854	2			12.9	1			12.8	1			11.8	0			12.8	2			21.6	1			21.4	1			20.5	2
	6.924	2			13	2			12.9	1			11.9	0			12.9	2			21.7	1			21.5	1			20.6	1
	6.974	2			13.1	2			13	0			12	0			13	2			21.8	0			21.6	1			20.7	1
	7.034	1			13.2	1			13.1	0			12.1	NaN			13.1	2			21.9	0			21.7	2			20.8	1
	7.084	1			13.3	1			13.2	1			12.2	0			13.2	2			22	1			21.8	2			20.9	1
	7.124	1			13.4	1			13.3	1			12.3	0			13.3	2			22.1	1			21.9	2			21	NaN
	7.174	1			13.5	0			13.4	2			12.4	0			13.4	2			22.2	1			22	2			21.1	1
	7.224	1			13.6	0			13.5	2			12.5	0			13.5	1			22.3	1			22.1	2			21.2	1
	7.254	1			13.7	0			13.6	1			12.6	0			13.6	1			22.4	1			22.2	2			21.3	1
	7.325	2			13.8	1			13.7	0			12.7	0			13.7	1			22.5	0			22.3	2			21.4	1
	7.375	2			13.9	1			13.8	0			12.8	0			13.8	2			22.6	0			22.4	2			21.5	1
	7.435	2			14	2			13.9	1			12.9	0			13.9	NaN			22.7	0			22.5	2			21.6	1
	7.495	2			14.1	2			14	2			13	0			14	2			22.8	1			22.6	1			21.7	2
	7.665	1			14.2	2			14.1	2			13.1	0			14.1	2			22.9	1			22.7	1			21.8	2
	7.725	1			14.3	2			14.2	2			13.2	0			14.2	1			23	1			22.8	1			21.9	2
	7.805	0			14.4	2			14.3	1			13.3	0			14.3	2			23.1	1			22.9	2			22	1
	7.856	0			14.5	2			14.4	0			13.4	0			14.4	2			23.2	1			23	1			22.1	0
	7.926	1			14.6	2			14.5	0			13.5	0			14.5	1			23.3	1			23.1	1			22.2	0
	7.996	2			14.7	2			14.6	0			13.6	0			14.6	2			23.4	0			23.2	1			22.3	2
	8.046	1			14.8	1			14.7	0			13.7	0			14.7	2			23.5	1			23.3	1			22.4	2
	8.096	2			14.9	1			14.8	0			13.8	0			14.8	2			23.6	1			23.4	0			22.5	2
	8.156	1			15	1			14.9	0			13.9	0			14.9	1			23.7	1			23.5	1			22.6	2
	8.206	1			15.1	2			15	0			14	0			15	1			23.8	0			23.6	1			22.7	1
	8.307	1			15.2	2			15.1	1			14.1	0			15.1	1			23.9	0			23.7	2			22.8	0
	8.357	1			15.3	2			15.2	1			14.2	0			15.2	1			24	0			23.8	2			22.9	0
	8.407	0			15.4	2			15.3	0			14.3	0			15.3	1			24.1	1			23.9	2			23	0
	8.457	2			15.5	2			15.4	1			14.4	0			15.4	1			24.2	1			24	2			23.1	2
	8.507	2			15.6	2			15.5	1			14.5	0			15.5	0			24.3	1			24.1	2			23.2	2
	8.557	2			15.7	1			15.6	2			14.6	0			15.6	0			24.4	2			24.2	1			23.3	2
	8.607	1			15.8	1			15.7	1			14.7	0			15.7	1			24.5	2			24.3	1			23.4	2
	8.657	1			15.9	2			15.8	0			14.8	0			15.8	2			24.6	2			24.4	2			23.5	2
	8.777	0			16	1			15.9	0			14.9	0			15.9	2			24.7	2			24.5	1			23.6	2
	8.928	0			16.1	1			16	0			15	0			16	2			24.8	0			24.6	1			23.7	1
	9.008	0			16.2	1			16.1	1			15.1	0			16.1	1			24.9	0			24.7	1			23.8	NaN
	9.108	0			16.3	0			16.2	1			15.2	0			16.2	1			25	0			24.8	2			23.9	1
	9.248	0			16.4	0			16.3	1			15.3	0			16.3	0			25.1	1			24.9	2			24	2
	9.329	0			16.5	0			16.4	0			15.4	0			16.4	2			25.2	1			25	2			24.1	2
	9.399	1			16.6	1			16.5	0			15.5	0			16.5	2			25.3	1			25.1	2			24.2	NaN
	9.449	1			16.7	1			16.6	0			15.6	0			16.6	2			25.4	1			25.2	2			24.3	2
	9.509	1			16.8	1			16.7	0			15.7	0			16.7	1			25.5	0			25.3	2			24.4	2
	9.549	1			16.9	1			16.8	0			15.8	0			16.8	0			25.6	0			25.4	2			24.5	0
	9.599	1			17	1			16.9	0			15.9	0			16.9	1			25.7	0			25.5	2			24.6	0
	9.659	1			17.1	1			17	0			16	0			17	2			25.8	0			25.6	2			24.7	0
	9.759	2			17.2	1			17.1	0			16.1	0			17.1	2			25.9	0			25.7	2			24.8	1
	9.81	2			17.3	1			17.2	0			16.2	0			17.2	1			26	0			25.8	1			24.9	1
	9.85	2			17.4	1			17.3	0			16.3	0			17.3	1			26.1	0			25.9	1			25	1
	9.9	1			17.5	1			17.4	0			16.4	0			17.4	0			26.2	0			26	2			25.1	0
	9.95	0			17.6	1			17.5	1			16.5	0			17.5	0			26.3	0			26.1	2			25.2	0
	10.01	0			17.7	1			17.6	1			16.6	0			17.6	1			26.4	0			26.2	2			25.3	0
	10.05	0			17.8	1			17.7	1			16.7	0			17.7	1			26.5	0			26.3	1			25.4	2
	10.16	0			17.9	1			17.8	1			16.8	0			17.8	1			26.6	0			26.4	1			25.5	2
	10.27	0			18	1			17.9	1			16.9	0			17.9	2			26.7	0			26.5	1			25.6	2
	10.381	0			18.1	1			18	1			17	0			18	2			26.8	0			26.6	2			25.7	2
	10.571	0			18.2	1			18.1	0			17.1	0			18.1	2			26.9	0			26.7	2			25.8	1
	10.671	0			18.3	1			18.2	1			17.2	0			18.2	2			27	0			26.8	2			25.9	1
	10.892	1			18.4	1			18.3	1			17.3	0			18.3	2			27.1	0			26.9	1			26	1
	10.952	1			18.5	1			18.4	1			17.4	0			18.4	1			27.2	0			27	2			26.1	2
	11.012	1			18.6	1			18.5	0			17.5	0			18.5	1			27.3	0			27.1	2			26.2	2
	11.092	2			18.7	1			18.6	0			17.6	0			18.6	1			27.4	0			27.2	2			26.3	2
	11.202	1			18.8	2			18.7	0			17.7	0			18.7	2			27.5	0			27.3	2			26.4	0
	11.303	2			18.9	2			18.8	0			17.8	0			18.8	2			27.6	0			27.4	2			26.5	1
	11.403	0			19	2			18.9	0			17.9	0			18.9	2			27.7	0			27.5	2			26.6	0
	11.493	1			19.1	2			19	0			18	0			19	2			27.8	0			27.6	2			26.7	0
	11.603	1			19.2	2			19.1	0			18.1	0			19.1	2			27.9	0			27.7	2			26.8	0
	11.703	1			19.3	1			19.2	1			18.2	0			19.2	2			28	0			27.8	2			26.9	0
	11.794	2			19.4	1			19.3	1			18.3	0			19.3	2			28.1	0			27.9	2			27	1
	11.924	2			19.5	1			19.4	0			18.4	0			19.4	2			28.2	0			28	2			27.1	1
	12.004	1			19.6	1			19.5	0			18.5	0			19.5	2			28.3	0			28.1	2			27.2	1
	12.104	0			19.7	1			19.6	0			18.6	0			19.6	2			28.4	0			28.2	2			27.3	1
	12.405	0			19.8	1			19.7	1			18.7	0			19.7	2			28.5	0			28.3	2			27.4	1
	12.505	0			19.9	1			19.8	2			18.8	0			19.8	2			28.6	0			28.4	2			27.5	0
	12.605	0			20	1			19.9	1			18.9	0			19.9	2			28.7	1			28.5	1			27.6	0
	12.705	0			20.1	0			20	1			19	0			20	2			28.8	1			28.6	1			27.7	0
	12.806	1			20.2	0			20.1	0			19.1	0			20.1	1			28.9	1			28.7	1			27.8	0
	12.906	2			20.3	1			20.2	0			19.2	0			20.2	1			29	1			28.8	2			27.9	1
	13.006	2			20.4	1			20.3	0			19.3	0			20.3	1			29.1	1			28.9	2			28	1
	13.086	1			20.5	1			20.4	0			19.4	0			20.4	1			29.2	1			29	2			28.1	1
	13.196	0			20.6	2			20.5	0			19.5	0			20.5	1			29.3	1			29.1	2			28.2	1
	13.307	0			20.7	2			20.6	0			19.6	0			20.6	2			29.4	1			29.2	2			28.3	1
	13.407	0			20.8	NaN			20.7	0			19.7	0			20.7	2			29.5	0			29.3	2			28.4	1
	13.507	0			20.9	NaN			20.8	1			19.8	0			20.8	1			29.6	0			29.4	2			28.5	0
	13.617	0			21	2			20.9	1			19.9	0			20.9	1			29.7	0			29.5	2			28.6	1
	13.727	1			21.1	2			21	1			20	0			21	1			29.8	0			29.6	2			28.7	1
	13.798	1			21.2	2			21.1	2			20.1	NaN			21.1	2			29.9	0			29.7	1			28.8	1
	13.878	2			21.3	1			21.2	1			20.2	0			21.2	1			30	0			29.8	1			28.9	0
	14.038	1			21.4	1			21.3	1			20.3	0			21.3	1			30.1	0			29.9	1			29	0
	14.138	1			21.5	0			21.4	1			20.4	0			21.4	1			30.2	0			30	0			29.1	0
	14.218	1			21.6	0			21.5	1			20.5	0			21.5	1			30.3	0			30.1	0			29.2	0
	14.309	1			21.7	0			21.6	2			20.6	0			21.6	0			30.4	0			30.2	0			29.3	0
	14.409	1			21.8	0			21.7	2			20.7	0			21.7	0			30.5	1			30.3	0			29.4	0
	14.499	0			21.9	0			21.8	2			20.8	0			21.8	0			30.6	2			30.4	0			29.5	0
	14.599	0			22	0			21.9	2			20.9	0			21.9	0			30.7	2			30.5	1			29.6	0
	14.709	0			22.1	0			22	2			21	0			22	0			30.8	2			30.6	1			29.7	0
	14.8	0			22.2	0			22.1	0			21.1	0			22.1	0			30.9	1			30.7	2			29.8	0
	14.95	0			22.3	1			22.2	0			21.2	0			22.2	0			31	1			30.8	2			29.9	0
	15.05	0			22.4	2			22.3	0			21.3	0			22.3	0			31.1	0			30.9	2			30	0
	15.18	0			22.5	2			22.4	1			21.4	0			22.4	0			31.2	0			31	1			30.1	0
	15.23	1			22.6	2			22.5	1			21.5	0			22.5	0			31.3	1			31.1	0			30.2	0
	15.301	2			22.7	2			22.6	0			21.6	0			22.6	1			31.4	1			31.2	0			30.3	0
	15.401	2			22.8	1			22.7	0			21.7	0			22.7	1			31.5	0			31.3	1			30.4	0
	15.501	0			22.9	1			22.8	0			21.8	0			22.8	1			31.6	0			31.4	1			30.5	0
	15.601	0			23	1			22.9	0			21.9	0			22.9	1			31.7	0			31.5	1			30.6	0
	15.701	0			23.1	1			23	0			22	0			23	1			31.8	0			31.6	1			30.7	1
	15.802	0			23.2	1			23.1	0			22.1	0			23.1	2			31.9	0			31.7	1			30.8	1
	15.902	0			23.3	1			23.2	2			22.2	0			23.2	2			32	0			31.8	2			30.9	1
	15.981	0			23.4	1			23.3	0			22.3	0			23.3	2			32.1	0			31.9	1			31	1
	16.102	0			23.5	1			23.4	0			22.4	0			23.4	1			32.2	0			32	1			31.1	1
	16.212	0			23.6	1			23.5	1			22.5	0			23.5	0			32.3	0			32.1	1			31.2	1
	16.313	0			23.7	1			23.6	1			22.6	0			23.6	0			32.4	0			32.2	1			31.3	1
	16.413	0			23.8	0			23.7	2			22.7	0			23.7	0			32.5	0			32.3	2			31.4	1
	16.513	0			23.9	0			23.8	2			22.8	0			23.8	0			32.6	0			32.4	1			31.5	2
	16.593	0			24	0			23.9	2			22.9	0			23.9	0			32.7	0			32.5	1			31.6	2
	16.703	0			24.1	0			24	1			23	0			24	0			32.8	0			32.6	2			31.7	1
	16.814	0			24.2	0			24.1	1			23.1	0			24.1	0			32.9	0			32.7	1			31.8	1
	16.904	0			24.3	0			24.2	1			23.2	0			24.2	0			33	0			32.8	1			31.9	0
	17.004	0			24.4	1			24.3	0			23.3	0			24.3	0			33.1	0			32.9	0			32	0
	17.094	0			24.5	1			24.4	0			23.4	0			24.4	0			33.2	0			33	1			32.1	0
	17.204	0			24.6	2			24.5	0			23.5	0			24.5	0			33.3	0			33.1	1			32.2	0
	17.305	0			24.7	2			24.6	1			23.6	0			24.6	0			33.4	0			33.2	2			32.3	0
	17.405	0			24.8	2			24.7	1			23.7	0			24.7	0			33.5	0			33.3	1			32.4	0
	17.505	0			24.9	2			24.8	1			23.8	0			24.8	0			33.6	1			33.4	1			32.5	0
	17.605	0			25	0			24.9	1			23.9	0			24.9	1			33.7	2			33.5	2			32.6	0
	17.705	0			25.1	0			25	1			24	0			25	1			33.8	2			33.6	2			32.7	0
	17.816	0			25.2	0			25.1	1			24.1	0			25.1	1			33.9	2			33.7	2			32.8	0
	17.906	0			25.3	0			25.2	0			24.2	0			25.2	1			34	1			33.8	0			32.9	0
	18.006	0			25.4	0			25.3	0			24.3	0			25.3	0			34.1	1			33.9	0			33	0
	18.056	0			25.5	0			25.4	0			24.4	0			25.4	1			34.2	1			34	0			33.1	0
	18.106	0			25.6	0			25.5	0			24.5	0			25.5	1			34.3	0			34.1	0			33.2	0
	18.206	0			25.7	0			25.6	1			24.6	0			25.6	1			34.4	0			34.2	1			33.3	0
	18.307	0			25.8	0			25.7	1			24.7	0			25.7	0			34.5	0			34.3	1			33.4	0
	18.407	0			25.9	0			25.8	2			24.8	0			25.8	0			34.6	0			34.4	1			33.5	0
	18.507	0			26	0			25.9	2			24.9	0			25.9	0			34.7	0			34.5	1			33.6	0
	18.607	0			26.1	0			26	1			25	0			26	0			34.8	0			34.6	0			33.7	1
	18.707	0			26.2	0			26.1	1			25.1	0			26.1	0			34.9	0			34.7	0			33.8	1
	18.808	0			26.3	0			26.2	0			25.2	0			26.2	2			35	0			34.8	0			33.9	1
	18.908	0			26.4	0			26.3	0			25.3	0			26.3	2			35.1	0			34.9	1			34	1
	19.008	0			26.5	1			26.4	0			25.4	0			26.4	1			35.2	0			35	2			34.1	1
	19.108	0			26.6	2			26.5	0			25.5	0			26.5	2			35.3	0			35.1	1			34.2	1
	19.208	0			26.7	1			26.6	0			25.6	0			26.6	2			35.4	0			35.2	1			34.3	1
	19.309	0			26.8	0			26.7	0			25.7	0			26.7	1			35.5	0			35.3	NaN			34.4	1
	19.409	0			26.9	0			26.8	0			25.8	0			26.8	0			35.6	0			35.4	0			34.5	1
	19.489	0			27	0			26.9	0			25.9	0			26.9	0			35.7	0			35.5	0			34.6	1
	19.599	0			27.1	0			27	0			26	0			27	0			35.8	0			35.6	0			34.7	1
	19.709	0			27.2	0			27.1	1			26.1	0			27.1	0			35.9	0			35.7	0			34.8	0
	19.81	0			27.3	1			27.2	2			26.2	0			27.2	0			36	0			35.8	0			34.9	0
	19.92	0			27.4	1			27.3	2			26.3	0			27.3	0			36.1	0			35.9	1			35	0
	20.01	0			27.5	0			27.4	2			26.4	0			27.4	0			36.2	0			36	1			35.1	0
	20.11	0			27.6	0			27.5	1			26.5	0			27.5	0			36.3	0			36.1	1			35.2	0
	20.2	0			27.7	0			27.6	0			26.6	0			27.6	0			36.4	0			36.2	1			35.3	0
	20.301	0			27.8	1			27.7	0			26.7	0			27.7	1			36.5	0			36.3	2			35.4	0
	20.401	0			27.9	1			27.8	0			26.8	0			27.8	1			36.6	0			36.4	2			35.5	0
	20.501	0			28	1			27.9	1			26.9	0			27.9	1			36.7	0			36.5	2			35.6	0
	20.601	0			28.1	1			28	1			27	0			28	1			36.8	0			36.6	2			35.7	1
	20.701	0			28.2	1			28.1	1			27.1	0			28.1	2			36.9	0			36.7	1			35.8	1
	20.822	0			28.3	1			28.2	1			27.2	0			28.2	0			37	0			36.8	0			35.9	0
	20.902	0			28.4	0			28.3	0			27.3	0			28.3	0			37.1	1			36.9	0			36	0
	21.002	0			28.5	0			28.4	0			27.4	0			28.4	0			37.2	1			37	0			36.1	0
	21.102	0			28.6	0			28.5	0			27.5	0			28.5	0			37.3	1			37.1	0			36.2	0
	21.202	0			28.7	0			28.6	0			27.6	0			28.6	0			37.4	1			37.2	0			36.3	0
	21.313	0			28.8	0			28.7	2			27.7	0			28.7	0			37.5	0			37.3	1			36.4	0
	21.423	0			28.9	0			28.8	2			27.8	0			28.8	0			37.6	0			37.4	1			36.5	0
	21.523	0			29	0			28.9	2			27.9	0			28.9	0			37.7	0			37.5	1			36.6	0
	21.613	0			29.1	0			29	2			28	0			29	1			37.8	0			37.6	2			36.7	0
	21.713	0			29.2	0			29.1	1			28.1	0			29.1	1			37.9	0			37.7	2			36.8	0
	21.814	0			29.3	0			29.2	1			28.2	0			29.2	2			38	1			37.8	2			36.9	0
					29.4	0			29.3	1			28.3	0			29.3	2			38.1	1			37.9	1			37	0
					29.5	0			29.4	0			28.4	0			29.4	2			38.2	1			38	1			37.1	0
					29.6	1			29.5	1			28.5	0			29.5	1			38.3	1			38.1	1			37.2	0
					29.7	1			29.6	1			28.6	0			29.6	1			38.4	0			38.2	1			37.3	1
					29.8	2			29.7	1			28.7	0			29.7	0			38.5	0			38.3	2			37.4	1
					29.9	1			29.8	1			28.8	0			29.8	0			38.6	0			38.4	2			37.5	1
					30	1			29.9	1			28.9	0			29.9	0			38.7	0			38.5	2			37.6	1
					30.1	0			30	2			29	0			30	0			38.8	0			38.6	1			37.7	0
					30.2	0			30.1	2			29.1	0			30.1	0			38.9	0			38.7	1			37.8	0
					30.3	0			30.2	2			29.2	0			30.2	0			39	0			38.8	0			37.9	0
					30.4	0			30.3	2			29.3	0			30.3	1			39.1	0			38.9	1			38	0
					30.5	0			30.4	0			29.4	0			30.4	1			39.2	0			39	1			38.1	0
					30.6	0			30.5	0			29.5	0			30.5	0			39.3	0			39.1	1			38.2	0
					30.7	0			30.6	0			29.6	0			30.6	0			39.4	0			39.2	0			38.3	0
					30.8	0			30.7	0			29.7	0			30.7	1			39.5	0			39.3	0			38.4	0
					30.9	0			30.8	0			29.8	0			30.8	1			39.6	0			39.4	1			38.5	0
					31	0			30.9	0			29.9	0			30.9	1			39.7	0			39.5	1			38.6	0
					31.1	1			31	0			30	0			31	1			39.8	0			39.6	NaN			38.7	0
					31.2	2			31.1	1			30.1	0			31.1	1			39.9	0			39.7	2			38.8	0
					31.3	2			31.2	2			30.2	0			31.2	0			40	0			39.8	2			38.9	0
					31.4	2			31.3	1			30.3	0			31.3	0			40.1	0			39.9	1			39	0
					31.5	2			31.4	0			30.4	0			31.4	0			40.2	0			40	0			39.1	0
					31.6	2			31.5	0			30.5	0			31.5	0			40.3	0			40.1	0			39.2	0
					31.7	1			31.6	0			30.6	0			31.6	0			40.4	0			40.2	0			39.3	0
					31.8	1			31.7	0			30.7	0			31.7	0			40.5	0			40.3	0			39.4	0
					31.9	0			31.8	0			30.8	0			31.8	0			40.6	0			40.4	0			39.5	0
					32	0			31.9	0			30.9	0			31.9	0			40.7	0			40.5	0			39.6	0
					32.1	0			32	0			31	0			32	0			40.8	0			40.6	0			39.7	0
					32.2	0			32.1	0			31.1	0			32.1	0			40.9	0			40.7	1			39.8	0
					32.3	0			32.2	0			31.2	0			32.2	0			41	0			40.8	1			39.9	1
					32.4	0			32.3	0			31.3	0			32.3	0			41.1	0			40.9	1			40	1
					32.5	0			32.4	1			31.4	0			32.4	0			41.2	0			41	1			40.1	1
					32.6	0			32.5	NaN			31.5	0			32.5	0							41.1	1			40.2	1
					32.7	1			32.6	NaN			31.6	0			32.6	0							41.2	2			40.3	0
					32.8	1			32.7	0			31.7	0			32.7	0							41.3	1			40.4	0
					32.9	2			32.8	0			31.8	0			32.8	0							41.4	1			40.5	0
					33	1			32.9	0			31.9	0			32.9	0							41.5	2			40.6	0
					33.1	1			33	0			32	0			33	0							41.6	1			40.7	0
					33.2	1			33.1	0			32.1	0			33.1	0							41.7	1			40.8	0
					33.3	1			33.2	0			32.2	0			33.2	0							41.8	1			40.9	0
					33.4	0			33.3	0			32.3	0			33.3	0							41.9	0			41	0
					33.5	0			33.4	0			32.4	0			33.4	0							42	0			41.1	0
					33.6	0			33.5	0			32.5	0			33.5	0							42.1	0			41.2	0
					33.7	1			33.6	0			32.6	0			33.6	0							42.2	0			41.3	0
					33.8	1			33.7	0			32.7	0			33.7	0							42.3	1			41.4	0
					33.9	1			33.8	0			32.8	0			33.8	0							42.4	1			41.5	0
					34	0			33.9	0			32.9	0			33.9	0							42.5	1			41.6	0
					34.1	0			34	0			33	0			34	0							42.6	1			41.7	0
					34.2	0			34.1	0			33.1	0			34.1	0							42.7	2			41.8	0
					34.3	0			34.2	0			33.2	0			34.2	0							42.8	1			41.9	0
					34.4	0			34.3	0			33.3	0			34.3	0							42.9	0			42	0
					34.5	0			34.4	0			33.4	0			34.4	0							43	0
					34.6	1			34.5	0			33.5	0			34.5	0							43.1	0
					34.7	1			34.6	0			33.6	0			34.6	0							43.2	0
					34.8	0			34.7	0			33.7	0			34.7	0							43.3	1
					34.9	0			34.8	0			33.8	0			34.8	0							43.4	1
					35	0			34.9	0			33.9	0			34.9	0							43.5	1
					35.1	0			35	0			34	0			35	0							43.6	0
					35.2	0			35.1	0			34.1	0			35.1	0							43.7	0
					35.3	0			35.2	0			34.2	0			35.2	0							43.8	0
					35.4	0			35.3	0			34.3	0			35.3	0							43.9	0
					35.5	0			35.4	0			34.4	0			35.4	0							44	0
					35.6	0			35.5	0			34.5	0			35.5	0							44.1	0
					35.7	0			35.6	0			34.6	0			35.6	0							44.2	1
					35.8	0							34.7	0			35.7	0							44.3	1
					35.9	0							34.8	0			35.8	0							44.4	1
					36	0							34.9	0			35.9	0							44.5	1
					36.1	0							35	0			36	0							44.6	1
					36.2	0							35.1	0			36.1	0							44.7	1
					36.3	0							35.2	0			36.2	0							44.8	1
					36.4	0							35.3	0			36.3	0							44.9	1
					36.5	0							35.4	0			36.4	0							45	1
					36.6	0							35.5	0			36.5	0							45.1	1
					36.7	0							35.6	0			36.6	0							45.2	1
					36.8	0							35.7	0			36.7	0
					36.9	1							35.8	0			36.8	0
													35.9	0			36.9	0
													36	0			37	0
													36.1	0			37.1	0
													36.2	0			37.2	0
													36.3	0			37.3	0
													36.4	0			37.4	0
													36.5	0			37.5	0
													36.6	0			37.6	0
													36.7	0			37.7	0
													36.8	0			37.8	0
													36.9	0			37.9	0
													37	0			38	0
													37.1	0			38.1	0
													37.2	0			38.2	0
													37.3	0			38.3	0
													37.4	0			38.4	0
													37.5	0			38.5	0
													37.6	0			38.6	0
													37.7	0			38.7	0
													37.8	0			38.8	0
													37.9	0			38.9	0
													38	0			39	0
													38.1	0			39.1	0
													38.2	0			39.2	0
													38.3	0			39.3	0
													38.4	0			39.4	0
													38.5	0			39.5	0
													38.6	0			39.6	0
													38.7	0			39.7	0
													38.8	0			39.8	0
													38.9	0			39.9	0
													39	0			40	0
													39.1	0			40.1	0
													39.2	0			40.2	0
													39.3	0			40.3	0
													39.4	0			40.4	0
													39.5	0			40.5	0
													39.6	0			40.6	0
													39.7	0			40.7	0
													39.8	0			40.8	0
													39.9	0			40.9	0
													40	0			41	0
													40.1	0			41.1	0
													40.2	0			41.2	0
													40.3	0			41.3	0
													40.4	0			41.4	0
													40.5	0			41.5	0
													40.6	0			41.6	0
													40.7	0			41.7	0
													40.8	0			41.8	0
													40.9	0			41.9	0
													41	0			42	0
													41.1	0			42.1	0
													41.2	0			42.2	0
													41.3	0			42.3	0
													41.4	0			42.4	0
													41.5	0			42.5	0
													41.6	0			42.6	0
													41.7	0			42.7	0
													41.8	0			42.8	0
													41.9	0			42.9	0
																	43	0
																	43.1	0
																	43.2	0
																	43.3	0
																	43.4	0
																	43.5	0
																	43.6	0
																	43.7	0
																	43.8	0
																	43.9	0
																	44	0
																	44.1	0
																	44.2	0
																	44.3	0
																	44.4	0
																	44.5	0
																	44.6	0
																	44.7	0
																	44.8	0
																	44.9	0
																	45	0
																	45.1	0
																	45.2	0
																	45.3	0
																	45.4	0
																	45.5	0
																	45.6	0
																	45.7	0
																	45.8	0
																	45.9	0
																	46	0
																	46.1	0
																	46.2	0
																	46.3	0
																	46.4	0
																	46.5	0
																	46.6	0
																	46.7	0
																	46.8	0
																	46.9	0
																	47	0
																	47.1	0
																	47.2	0
																	47.3	0
																	47.4	0
																	47.5	0
																	47.6	0
																	47.7	0
																	47.8	0
																	47.9	0
																	48	0
																	48.1	0
																	48.2	0
																	48.3	0
																	48.4	0
																	48.5	0
																	48.6	0
																	48.7	0
																	48.8	0
																	48.9	0
																	49	0
																	49.1	0
																	49.2	0
																	49.3	0
																	49.4	0
																	49.5	0
																	49.6	0
																	49.7	0
																	49.8	0
																	49.9	0
																	50	0
																	50.1	0

## Sheet: Stim wt N=3
Stimulated Wild type cells, N = 3				n_cw = number of CW flagella				NaN denotes places where n_cw could not be accurately determined
Cell ID	Time (s)	n_cw		Cell ID	Time (s)	n_cw		Cell ID	Time (s)	n_cw		Cell ID	Time (s)	n_cw		Cell ID	Time (s)	n_cw		Cell ID	Time (s)	n_cw		Cell ID	Time (s)	n_cw		Cell ID	Time (s)	n_cw		Cell ID	Time (s)	n_cw
160715_022	13.4	2		160715_028	15	2		160716_031	12.7	1		160716_039	13.5	0		170227_028	11.4	1		170503_027	21.4	1		170904_021	17.7	2		171124_028	20.7	2		171213_018	20.3	0
	13.5	2			15.1	3			12.8	1			13.6	0			11.5	1			21.5	2			17.8	1			20.8	1			20.4	1
	13.6	1			15.2	3			12.9	2			13.7	1			11.6	2			21.6	3			17.9	2			20.9	0			20.5	2
	13.7	0			15.3	3			13	1			13.8	2			11.7	2			21.7	3			18	2			21	0			20.6	2
	13.8	0			15.4	3			13.1	1			13.9	2			11.8	2			21.8	3			18.1	1			21.1	0			20.7	2
	13.9	0			15.5	2			13.2	1			14	2			11.9	2			21.9	2			18.2	2			21.2	0			20.8	3
	14	0			15.6	0			13.3	1			14.1	2			12	2			22	2			18.3	2			21.3	0			20.9	3
	14.1	1			15.7	0			13.4	2			14.2	1			12.1	2			22.1	2			18.4	2			21.4	1			21	2
	14.2	1			15.8	1			13.5	2			14.3	1			12.2	2			22.2	2			18.5	NaN			21.5	1			21.1	2
	14.3	1			15.9	1			13.6	2			14.4	2			12.3	2			22.3	2			18.6	1			21.6	1			21.2	2
	14.4	0			16	3			13.7	2			14.5	2			12.4	3			22.4	1			18.7	1			21.7	1			21.3	2
	14.5	0			16.1	3			13.8	1			14.6	2			12.5	3			22.5	2			18.8	1			21.8	1			21.4	2
	14.6	0			16.2	3			13.9	1			14.7	2			12.6	3			22.6	2			18.9	1			21.9	1			21.5	2
	14.7	0			16.3	3			14	1			14.8	1			12.7	3			22.7	1			19	1			22	1			21.6	2
	14.8	1			16.4	3			14.1	0			14.9	1			12.8	2			22.8	1			19.1	0			22.1	1			21.7	2
	14.9	1			16.5	3			14.2	0			15	1			12.9	NaN			22.9	0			19.2	0			22.2	1			21.8	3
	15	2			16.6	1			14.3	0			15.1	1			13	NaN			23	0			19.3	0			22.3	1			21.9	3
	15.1	2			16.7	1			14.4	1			15.2	1			13.1	2			23.1	0			19.4	0			22.4	1			22	3
	15.2	0			16.8	0			14.5	2			15.3	1			13.2	2			23.2	0			19.5	1			22.5	1			22.1	3
	15.3	0			16.9	0			14.6	2			15.4	1			13.3	2			23.3	0			19.6	1			22.6	1			22.2	3
	15.4	0			17	1			14.7	3			15.5	1			13.4	2			23.4	1			19.7	1			22.7	1			22.3	NaN
	15.5	0			17.1	1			14.8	3			15.6	1			13.5	3			23.5	2			19.8	1			22.8	1			22.4	NaN
	15.6	0			17.2	3			14.9	3			15.7	1			13.6	3			23.6	2			19.9	2			22.9	2			22.5	NaN
	15.7	0			17.3	3			15	3			15.8	1			13.7	3			23.7	2			20	3			23	1			22.6	1
	15.8	0			17.4	3			15.1	0			15.9	1			13.8	1			23.8	2			20.1	3			23.1	1			22.7	1
	15.9	1			17.5	1			15.2	0			16	1			13.9	1			23.9	1			20.2	2			23.2	1			22.8	1
	16	1			17.6	0			15.3	0			16.1	1			14	1			24	1			20.3	1			23.3	0			22.9	1
	16.1	2			17.7	1			15.4	0			16.2	1			14.1	1			24.1	1			20.4	1			23.4	1			23	1
	16.2	3			17.8	2			15.5	1			16.3	1			14.2	0			24.2	1			20.5	1			23.5	1			23.1	1
	16.3	3			17.9	2			15.6	2			16.4	0			14.3	1			24.3	0			20.6	1			23.6	1			23.2	0
	16.4	1			18	1			15.7	2			16.5	0			14.4	1			24.4	NaN			20.7	0			23.7	1			23.3	1
	16.5	1			18.1	0			15.8	1			16.6	0			14.5	1			24.5	NaN			20.8	0			23.8	1			23.4	NaN
	16.6	0			18.2	1			15.9	1			16.7	0			14.6	1			24.6	0			20.9	0			23.9	1			23.5	NaN
	16.7	0			18.3	2			16	0			16.8	0			14.7	2			24.7	0			21	0			24	1			23.6	2
	16.8	0			18.4	2			16.1	0			16.9	0			14.8	2			24.8	0			21.1	1			24.1	0			23.7	2
	16.9	0			18.5	1			16.2	2			17	0			14.9	3			24.9	0			21.2	1			24.2	0			23.8	0
	17	0			18.6	1			16.3	2			17.1	1			15	3			25	0			21.3	2			24.3	0			23.9	0
	17.1	0			18.7	1			16.4	1			17.2	1			15.1	3			25.1	1			21.4	3			24.4	0			24	1
	17.2	0			18.8	1			16.5	1			17.3	2			15.2	1			25.2	1			21.5	2			24.5	1			24.1	1
	17.3	0			18.9	1			16.6	2			17.4	2			15.3	1			25.3	1			21.6	2			24.6	1			24.2	1
	17.4	0			19	0			16.7	2			17.5	2			15.4	1			25.4	1			21.7	NaN			24.7	1			24.3	1
	17.5	0			19.1	0			16.8	2			17.6	2			15.5	1			25.5	1			21.8	2			24.8	1			24.4	1
	17.6	0			19.2	1			16.9	2			17.7	2			15.6	2			25.6	2			21.9	1			24.9	2			24.5	2
	17.7	1			19.3	2			17	2			17.8	1			15.7	3			25.7	1			22	0			25	2			24.6	2
	17.8	1			19.4	2			17.1	3			17.9	1			15.8	2			25.8	2			22.1	0			25.1	2			24.7	3
	17.9	1			19.5	2			17.2	2			18	1			15.9	2			25.9	2			22.2	0			25.2	2			24.8	3
	18	1			19.6	NaN			17.3	2			18.1	2			16	1			26	1			22.3	1			25.3	2			24.9	3
	18.1	2			19.7	3			17.4	2			18.2	2			16.1	0			26.1	1			22.4	2			25.4	1			25	3
	18.2	1			19.8	3			17.5	2			18.3	2			16.2	1			26.2	1			22.5	2			25.5	1			25.1	1
	18.3	1			19.9	2			17.6	1			18.4	1			16.3	1			26.3	1			22.6	1			25.6	0			25.2	1
	18.4	1			20	2			17.7	1			18.5	1			16.4	2			26.4	0			22.7	0			25.7	0			25.3	2
	18.5	1			20.1	2			17.8	2			18.6	0			16.5	2			26.5	0			22.8	1			25.8	0			25.4	2
	18.6	1			20.2	2			17.9	2			18.7	0			16.6	1			26.6	0			22.9	1			25.9	0			25.5	2
	18.7	1			20.3	1			18	2			18.8	0			16.7	2			26.7	0			23	1			26	0			25.6	2
	18.8	0			20.4	1			18.1	1			18.9	0			16.8	1			26.8	1			23.1	1			26.1	0			25.7	2
	18.9	0			20.5	1			18.2	1			19	0			16.9	0			26.9	1			23.2	1			26.2	0			25.8	2
	19	0			20.6	1			18.3	1			19.1	0			17	1			27	0			23.3	1			26.3	1			25.9	0
	19.1	0			20.7	2			18.4	1			19.2	1			17.1	1			27.1	0			23.4	0			26.4	1			26	0
	19.2	1			20.8	2			18.5	1			19.3	1			17.2	3			27.2	0			23.5	0			26.5	1			26.1	0
	19.3	2			20.9	2			18.6	1			19.4	1			17.3	3			27.3	0			23.6	0			26.6	NaN			26.2	0
	19.4	2			21	2			18.7	1			19.5	1			17.4	2			27.4	0			23.7	1			26.7	NaN			26.3	1
	19.5	2			21.1	2			18.8	1			19.6	1			17.5	2			27.5	0			23.8	NaN			26.8	0			26.4	1
	19.6	2			21.2	1			18.9	0			19.7	2			17.6	2			27.6	0			23.9	NaN			26.9	1			26.5	1
	19.7	2			21.3	2			19	0			19.8	2			17.7	2			27.7	1			24	1			27	2			26.6	NaN
	19.8	2			21.4	2			19.1	0			19.9	2			17.8	2			27.8	1			24.1	1			27.1	2			26.7	NaN
	19.9	1			21.5	3			19.2	0			20	2			17.9	2			27.9	2			24.2	1			27.2	2			26.8	NaN
	20	0			21.6	1			19.3	0			20.1	1			18	2			28	2			24.3	1			27.3	2			26.9	3
	20.1	0			21.7	1			19.4	1			20.2	1			18.1	2			28.1	3			24.4	NaN			27.4	2			27	3
	20.2	0			21.8	1			19.5	1			20.3	1			18.2	NaN			28.2	3			24.5	NaN			27.5	1			27.1	2
	20.3	1			21.9	1			19.6	1			20.4	1			18.3	2			28.3	3			24.6	NaN			27.6	1			27.2	2
	20.4	1			22	1			19.7	1			20.5	1			18.4	2			28.4	2			24.7	1			27.7	NaN			27.3	NaN
	20.5	0			22.1	0			19.8	1			20.6	1			18.5	1			28.5	1			24.8	2			27.8	2			27.4	1
	20.6	1			22.2	2			19.9	1			20.7	1			18.6	1			28.6	1			24.9	2			27.9	2			27.5	0
	20.7	1			22.3	1			20	1			20.8	0			18.7	1			28.7	1			25	3			28	2			27.6	0
	20.8	1			22.4	1			20.1	1			20.9	0			18.8	0			28.8	0			25.1	3			28.1	3			27.7	0
	20.9	1			22.5	1			20.2	1			21	0			18.9	1			28.9	0			25.2	2			28.2	3			27.8	0
	21	0			22.6	NaN			20.3	1			21.1	0			19	1			29	0			25.3	1			28.3	2			27.9	0
	21.1	0			22.7	0			20.4	1			21.2	1			19.1	1			29.1	0			25.4	0			28.4	2			28	0
	21.2	1			22.8	0			20.5	1			21.3	1			19.2	2			29.2	0			25.5	0			28.5	2			28.1	0
	21.3	2			22.9	0			20.6	NaN			21.4	0			19.3	1			29.3	0			25.6	1			28.6	1			28.2	0
	21.4	2			23	0			20.7	NaN			21.5	0			19.4	2			29.4	1			25.7	1			28.7	1			28.3	0
	21.5	2			23.1	0			20.8	3			21.6	1			19.5	2			29.5	1			25.8	1			28.8	1			28.4	0
	21.6	1			23.2	0			20.9	3			21.7	1			19.6	2			29.6	1			25.9	NaN			28.9	1			28.5	0
	21.7	0			23.3	1			21	3			21.8	2			19.7	1			29.7	2			26	NaN			29	1			28.6	0
	21.8	0			23.4	NaN			21.1	3			21.9	2			19.8	1			29.8	1			26.1	1			29.1	NaN			28.7	0
	21.9	0			23.5	2			21.2	3			22	3			19.9	0			29.9	1			26.2	1			29.2	1			28.8	1
	22	0			23.6	2			21.3	3			22.1	3			20	0			30	1			26.3	1			29.3	1			28.9	1
	22.1	0			23.7	2			21.4	3			22.2	2			20.1	0			30.1	0			26.4	1			29.4	1			29	0
	22.2	0			23.8	2			21.5	3			22.3	2			20.2	0			30.2	0			26.5	0			29.5	1			29.1	0
	22.3	0			23.9	NaN			21.6	3			22.4	0			20.3	0			30.3	0			26.6	0			29.6	1			29.2	0
	22.4	0			24	1			21.7	3			22.5	0			20.4	0			30.4	0			26.7	0			29.7	0			29.3	0
	22.5	0			24.1	1			21.8	3			22.6	0			20.5	1			30.5	0			26.8	1			29.8	0			29.4	0
	22.6	0			24.2	0			21.9	0			22.7	0			20.6	1			30.6	0			26.9	1			29.9	0			29.5	0
	22.7	0			24.3	0			22	0			22.8	1			20.7	1			30.7	0			27	2			30	1			29.6	0
	22.8	0			24.4	1			22.1	0			22.9	1			20.8	2			30.8	0			27.1	2			30.1	2			29.7	0
	22.9	0			24.5	1			22.2	1			23	1			20.9	2			30.9	0			27.2	1			30.2	2			29.8	0
	23	0			24.6	1			22.3	1			23.1	0			21	2			31	0			27.3	1			30.3	2			29.9	0
	23.1	0			24.7	2			22.4	NaN			23.2	0			21.1	1			31.1	0			27.4	1			30.4	2			30	0
	23.2	0			24.8	2			22.5	1			23.3	0			21.2	1			31.2	1			27.5	1			30.5	2			30.1	0
	23.3	0			24.9	2			22.6	1			23.4	0			21.3	1			31.3	1			27.6	NaN			30.6	2			30.2	1
	23.4	0			25	2			22.7	2			23.5	0			21.4	1			31.4	2			27.7	NaN			30.7	2			30.3	1
	23.5	0			25.1	NaN			22.8	2			23.6	0			21.5	1			31.5	2			27.8	NaN			30.8	3			30.4	1
	23.6	0			25.2	0			22.9	2			23.7	0			21.6	1			31.6	3			27.9	2			30.9	3			30.5	1
	23.7	0			25.3	0			23	2			23.8	1			21.7	1			31.7	3			28	2			31	2			30.6	0
	23.8	0			25.4	0			23.1	2			23.9	2			21.8	1			31.8	1			28.1	2			31.1	1			30.7	0
	23.9	0			25.5	0			23.2	2			24	2			21.9	2			31.9	0			28.2	1			31.2	1			30.8	0
	24	0			25.6	1			23.3	2			24.1	3			22	3			32	0			28.3	1			31.3	1			30.9	0
	24.1	0			25.7	1			23.4	2			24.2	2			22.1	3			32.1	0			28.4	0			31.4	1			31	0
	24.2	0			25.8	1			23.5	2			24.3	1			22.2	1			32.2	0			28.5	0			31.5	1			31.1	0
	24.3	0			25.9	1			23.6	2			24.4	1			22.3	1			32.3	0			28.6	1			31.6	1			31.2	0
	24.4	1			26	2			23.7	2			24.5	2			22.4	1			32.4	0			28.7	1			31.7	1			31.3	0
	24.5	1			26.1	2			23.8	0			24.6	2			22.5	0			32.5	0			28.8	1			31.8	1			31.4	0
	24.6	1			26.2	1			23.9	0			24.7	2			22.6	0			32.6	0			28.9	NaN			31.9	0			31.5	0
	24.7	2			26.3	1			24	0			24.8	2			22.7	0			32.7	0			29	NaN			32	1			31.6	0
	24.8	2			26.4	1			24.1	1			24.9	2			22.8	0			32.8	0			29.1	NaN			32.1	2			31.7	0
	24.9	1			26.5	1			24.2	1			25	1			22.9	0			32.9	1			29.2	1			32.2	2			31.8	0
	25	1			26.6	1			24.3	1			25.1	0			23	0			33	1			29.3	1			32.3	2			31.9	0
	25.1	0			26.7	1			24.4	1			25.2	0			23.1	1			33.1	1			29.4	1			32.4	2			32	0
	25.2	0			26.8	0			24.5	1			25.3	0			23.2	1			33.2	1			29.5	1			32.5	2			32.1	0
	25.3	0			26.9	0			24.6	1			25.4	0			23.3	1			33.3	1			29.6	1			32.6	0			32.2	0
	25.4	0			27	0			24.7	2			25.5	0			23.4	1			33.4	0			29.7	1			32.7	0			32.3	1
	25.5	0			27.1	0			24.8	NaN			25.6	0			23.5	1			33.5	NaN			29.8	1			32.8	0			32.4	1
	25.6	1			27.2	1			24.9	2			25.7	0			23.6	1			33.6	NaN			29.9	1			32.9	0			32.5	1
	25.7	1			27.3	3			25	2			25.8	0			23.7	1			33.7	NaN			30	1			33	0			32.6	1
	25.8	1			27.4	3			25.1	2			25.9	0			23.8	2			33.8	0			30.1	1			33.1	0			32.7	1
	25.9	0			27.5	3			25.2	0			26	0			23.9	2			33.9	0			30.2	NaN			33.2	0			32.8	1
	26	1			27.6	3			25.3	0			26.1	0			24	3			34	0			30.3	1			33.3	0			32.9	1
	26.1	1			27.7	2			25.4	0			26.2	0			24.1	3			34.1	0			30.4	1			33.4	0			33	1
	26.2	1			27.8	2			25.5	1			26.3	0			24.2	1			34.2	0			30.5	1			33.5	0			33.1	1
	26.3	2			27.9	2			25.6	1			26.4	0			24.3	1			34.3	0			30.6	1			33.6	0			33.2	1
	26.4	2			28	2			25.7	2			26.5	0			24.4	0			34.4	0			30.7	0			33.7	0			33.3	1
	26.5	2			28.1	2			25.8	2			26.6	0			24.5	0			34.5	0			30.8	0			33.8	0			33.4	1
	26.6	0			28.2	0			25.9	NaN			26.7	0			24.6	0			34.6	0			30.9	1			33.9	0			33.5	2
	26.7	0			28.3	0			26	NaN			26.8	0			24.7	1			34.7	1			31	1			34	0			33.6	2
	26.8	0			28.4	0			26.1	NaN			26.9	0			24.8	1			34.8	1			31.1	2			34.1	1			33.7	2
	26.9	0			28.5	0			26.2	1			27	0			24.9	1			34.9	1			31.2	3			34.2	1			33.8	2
	27	0			28.6	1			26.3	1			27.1	0			25	1			35	1			31.3	2			34.3	1			33.9	1
	27.1	0			28.7	1			26.4	2			27.2	0			25.1	1			35.1	1			31.4	2			34.4	2			34	0
	27.2	0			28.8	0			26.5	2			27.3	1			25.2	2			35.2	1			31.5	2			34.5	2			34.1	0
	27.3	0			28.9	0			26.6	2			27.4	2			25.3	1			35.3	1			31.6	2			34.6	NaN			34.2	0
	27.4	0			29	0			26.7	1			27.5	2			25.4	1			35.4	1			31.7	0			34.7	0			34.3	0
	27.5	0			29.1	0			26.8	1			27.6	2			25.5	1			35.5	1			31.8	0			34.8	0			34.4	0
	27.6	0			29.2	0			26.9	1			27.7	3			25.6	1			35.6	1			31.9	0			34.9	0			34.5	0
	27.7	0			29.3	1			27	1			27.8	3			25.7	2			35.7	1			32	0			35	0			34.6	0
	27.8	0			29.4	3			27.1	2			27.9	3			25.8	1			35.8	0			32.1	0			35.1	0			34.7	0
	27.9	0			29.5	3			27.2	2			28	2			25.9	2			35.9	0			32.2	0			35.2	0			34.8	0
	28	0			29.6	3			27.3	2			28.1	2			26	2			36	0			32.3	0			35.3	0			34.9	0
	28.1	0			29.7	2			27.4	1			28.2	2			26.1	3			36.1	0			32.4	0			35.4	0			35	0
	28.2	0			29.8	2			27.5	1			28.3	0			26.2	2			36.2	0			32.5	0			35.5	0			35.1	0
	28.3	1			29.9	0			27.6	NaN			28.4	0			26.3	1			36.3	0			32.6	0			35.6	0			35.2	0
	28.4	1			30	0			27.7	1			28.5	0			26.4	0			36.4	0			32.7	0			35.7	0			35.3	0
	28.5	1			30.1	0			27.8	1			28.6	0			26.5	0			36.5	0			32.8	1			35.8	0			35.4	0
	28.6	0			30.2	0			27.9	1			28.7	0			26.6	0			36.6	0			32.9	1			35.9	0			35.5	0
	28.7	0			30.3	1			28	1			28.8	0			26.7	0			36.7	0			33	1			36	0			35.6	0
	28.8	0			30.4	1			28.1	1			28.9	0			26.8	0			36.8	0			33.1	1			36.1	0			35.7	0
	28.9	0			30.5	1			28.2	1			29	0			26.9	0			36.9	0			33.2	1			36.2	0			35.8	0
	29	0			30.6	1			28.3	1			29.1	0			27	0			37	0			33.3	1			36.3	0			35.9	0
	29.1	0			30.7	1			28.4	0			29.2	0			27.1	0			37.1	0			33.4	1			36.4	0			36	0
	29.2	0			30.8	1			28.5	0			29.3	0			27.2	0			37.2	0			33.5	1			36.5	0			36.1	0
	29.3	0			30.9	1			28.6	0			29.4	0			27.3	0			37.3	0			33.6	1			36.6	0			36.2	0
	29.4	0			31	2			28.7	0			29.5	0			27.4	0			37.4	0			33.7	1			36.7	0			36.3	0
	29.5	0			31.1	2			28.8	1			29.6	1			27.5	0			37.5	0			33.8	0			36.8	0			36.4	0
	29.6	0			31.2	1			28.9	2			29.7	2			27.6	0			37.6	0			33.9	0			36.9	0			36.5	0
	29.7	0			31.3	NaN			29	2			29.8	2			27.7	0			37.7	0			34	0			37	0			36.6	0
	29.8	0			31.4	NaN			29.1	2			29.9	1			27.8	1			37.8	0			34.1	2			37.1	0			36.7	0
	29.9	0			31.5	NaN			29.2	2			30	2			27.9	1			37.9	0			34.2	2			37.2	1			36.8	0
	30	1			31.6	0			29.3	NaN			30.1	2			28	2			38	0			34.3	NaN			37.3	1			36.9	0
	30.1	1			31.7	0			29.4	1			30.2	2			28.1	1			38.1	0			34.4	NaN			37.4	0			37	0
	30.2	1			31.8	0			29.5	0			30.3	2			28.2	1			38.2	0			34.5	1			37.5	0			37.1	0
	30.3	0			31.9	0			29.6	0			30.4	2			28.3	1			38.3	0			34.6	1			37.6	0			37.2	0
	30.4	0			32	0			29.7	1			30.5	0			28.4	1			38.4	0			34.7	0			37.7	0			37.3	0
	30.5	0			32.1	0			29.8	1			30.6	0			28.5	1			38.5	0			34.8	0			37.8	0			37.4	0
	30.6	0			32.2	0			29.9	1			30.7	1			28.6	2			38.6	0			34.9	0			37.9	0			37.5	0
	30.7	0			32.3	0			30	2			30.8	1			28.7	1			38.7	0			35	0			38	0			37.6	0
	30.8	0			32.4	0			30.1	2			30.9	1			28.8	1			38.8	0			35.1	0			38.1	0			37.7	0
	30.9	0			32.5	1			30.2	2			31	1			28.9	1			38.9	0			35.2	0			38.2	0			37.8	0
	31	0			32.6	2			30.3	2			31.1	1			29	1			39	0			35.3	0			38.3	0			37.9	0
	31.1	0			32.7	2			30.4	0			31.2	1			29.1	0			39.1	0			35.4	0			38.4	0			38	0
	31.2	1			32.8	2			30.5	0			31.3	0			29.2	0			39.2	0			35.5	0			38.5	0			38.1	0
	31.3	1			32.9	1			30.6	0			31.4	0			29.3	0			39.3	0			35.6	0			38.6	0			38.2	0
	31.4	1			33	1			30.7	1			31.5	0			29.4	1			39.4	0			35.7	0			38.7	0			38.3	0
	31.5	0			33.1	NaN			30.8	1			31.6	0			29.5	1			39.5	0			35.8	0			38.8	0			38.4	0
	31.6	0			33.2	NaN			30.9	1			31.7	1			29.6	1			39.6	0			35.9	0			38.9	0			38.5	0
	31.7	0			33.3	1			31	1			31.8	1			29.7	0			39.7	0			36	0			39	1			38.6	0
	31.8	0			33.4	0			31.1	1			31.9	1			29.8	1			39.8	0			36.1	0			39.1	1			38.7	0
	31.9	0			33.5	0			31.2	0			32	1			29.9	1			39.9	0			36.2	0			39.2	1			38.8	0
	32	0			33.6	2			31.3	0			32.1	0			30	2			40	0			36.3	0			39.3	1			38.9	0
	32.1	0			33.7	2			31.4	1			32.2	1			30.1	3			40.1	0			36.4	0			39.4	1			39	0
	32.2	0			33.8	3			31.5	1			32.3	0			30.2	2			40.2	0			36.5	0			39.5	0			39.1	0
	32.3	0			33.9	NaN			31.6	1			32.4	0			30.3	2			40.3	0			36.6	0			39.6	0			39.2	0
	32.4	0			34	2			31.7	1			32.5	0			30.4	2			40.4	0			36.7	0			39.7	0			39.3	0
	32.5	0			34.1	2			31.8	2			32.6	0			30.5	1			40.5	0			36.8	0			39.8	0			39.4	0
	32.6	0			34.2	0			31.9	2			32.7	0			30.6	1			40.6	0			36.9	0			39.9	0			39.5	0
	32.7	0			34.3	0			32	1			32.8	0			30.7	1			40.7	0			37	0			40	0			39.6	0
	32.8	0			34.4	0			32.1	1			32.9	0			30.8	0			40.8	0			37.1	0			40.1	0			39.7	0
	32.9	0			34.5	0			32.2	1			33	0			30.9	0			40.9	0			37.2	0			40.2	0			39.8	0
	33	0			34.6	0			32.3	1			33.1	0			31	0			41	0			37.3	1			40.3	0			39.9	0
	33.1	0			34.7	0			32.4	2			33.2	0			31.1	1			41.1	0			37.4	1			40.4	0			40	0
	33.2	0			34.8	0			32.5	2			33.3	0			31.2	3			41.2	0			37.5	1							40.1	0
	33.3	0			34.9	0			32.6	2			33.4	1			31.3	2			41.3	0			37.6	0							40.2	0
	33.4	0			35	0			32.7	2			33.5	1			31.4	1			41.4	0			37.7	0							40.3	0
	33.5	0			35.1	0			32.8	2			33.6	1			31.5	1			41.5	0			37.8	0							40.4	0
	33.6	0			35.2	0			32.9	2			33.7	3			31.6	1			41.6	0			37.9	0							40.5	0
	33.7	0			35.3	0			33	2			33.8	3			31.7	1			41.7	0			38	0							40.6	0
	33.8	0			35.4	0			33.1	2			33.9	3			31.8	0			41.8	0			38.1	0							40.7	0
	33.9	0			35.5	3			33.2	0			34	2			31.9	0			41.9	0			38.2	0							40.8	0
	34	0							33.3	1			34.1	2			32	0							38.3	0							40.9	0
	34.1	0							33.4	1			34.2	2			32.1	0							38.4	0							41	0
	34.2	0							33.5	1			34.3	2			32.2	0							38.5	0							41.1	0
	34.3	0							33.6	1			34.4	0			32.3	1							38.6	0							41.2	0
	34.4	1							33.7	1			34.5	0			32.4	1							38.7	0							41.3	0
	34.5	1							33.8	1			34.6	0			32.5	0							38.8	0							41.4	0
	34.6	1							33.9	0			34.7	0			32.6	0							38.9	0							41.5	0
	34.7	1							34	0			34.8	0			32.7	0							39	0							41.6	0
	34.8	0							34.1	0			34.9	0			32.8	0							39.1	0							41.7	0
	34.9	0							34.2	0			35	1			32.9	0							39.2	0							41.8	0
	35	0							34.3	0			35.1	2			33	1							39.3	0							41.9	0
	35.1	0							34.4	1			35.2	2			33.1	1							39.4	0							42	0
	35.2	0							34.5	1			35.3	2			33.2	1							39.5	0							42.1	0
	35.3	0							34.6	2			35.4	2			33.3	1							39.6	0							42.2	0
	35.4	0											35.5	1			33.4	0							39.7	0							42.3	0
	35.5	0											35.6	1			33.5	0							39.8	0							42.4	0
	35.6	0											35.7	2			33.6	0							39.9	1							42.5	0
	35.7	0											35.8	0			33.7	1							40	0							42.6	0
	35.8	0											35.9	0			33.8	1							40.1	0							42.7	0
	35.9	0											36	0			33.9	2							40.2	0							42.8	0
	36	0											36.1	0			34	1							40.3	0							42.9	0
	36.1	0											36.2	0			34.1	3							40.4	0							43	0
	36.2	0											36.3	0			34.2	2							40.5	0							43.1	0
	36.3	0											36.4	0			34.3	2							40.6	0							43.2	0
	36.4	0											36.5	1			34.4	2							40.7	0							43.3	0
	36.5	0											36.6	1			34.5	1							40.8	0							43.4	0
	36.6	0											36.7	1			34.6	1							40.9	0							43.5	0
	36.7	1											36.8	1			34.7	0							41	0							43.6	0
	36.8	1											36.9	0			34.8	0							41.1	0							43.7	0
	36.9	1											37	0			34.9	0							41.2	0							43.8	0
	37	1											37.1	0			35	0							41.3	0							43.9	0
	37.1	0											37.2	0			35.1	0							41.4	0							44	0
	37.2	0											37.3	0			35.2	0							41.5	0							44.1	0
	37.3	0											37.4	1			35.3	0							41.6	0							44.2	0
	37.4	0											37.5	1			35.4	0							41.7	0							44.3	0
	37.5	0											37.6	1			35.5	0							41.8	0							44.4	0
	37.6	0											37.7	0			35.6	0							41.9	0							44.5	0
	37.7	0											37.8	1			35.7	0							42	0							44.6	0
	37.8	0											37.9	1			35.8	0							42.1	0							44.7	0
	37.9	0											38	1			35.9	0							42.2	0							44.8	0
	38	0											38.1	1			36	0							42.3	0							44.9	0
	38.1	0											38.2	1			36.1	0							42.4	0							45	0
	38.2	0											38.3	1			36.2	0							42.5	0							45.1	0
	38.3	0											38.4	2			36.3	0							42.6	0							45.2	0
	38.4	0											38.5	1			36.4	0							42.7	0							45.3	0
	38.5	0											38.6	1			36.5	0							42.8	0							45.4	0
	38.6	0											38.7	1			36.6	0							42.9	0							45.5	0
	38.7	0											38.8	3			36.7	0							43	0							45.6	0
	38.8	0											38.9	3			36.8	0							43.1	0							45.7	0
	38.9	0											39	1			36.9	0							43.2	0							45.8	0
	39	0											39.1	1			37	0							43.3	0							45.9	0
	39.1	0											39.2	1			37.1	0							43.4	0							46	0
	39.2	1											39.3	1			37.2	0							43.5	0							46.1	0
	39.3	1											39.4	1			37.3	0							43.6	0							46.2	0
	39.4	0											39.5	0			37.4	0							43.7	0							46.3	0
	39.5	0											39.6	0			37.5	0							43.8	0							46.4	0
	39.6	0											39.7	1			37.6	0							43.9	0							46.5	0
	39.7	0											39.8	1			37.7	1							44	0							46.6	0
	39.8	0											39.9	1			37.8	1							44.1	0							46.7	0
	39.9	0											40	1			37.9	1							44.2	0							46.8	0
	40	0											40.1	0			38	0							44.3	0							46.9	0
	40.1	0											40.2	0			38.1	0							44.4	0							47	0
	40.2	0											40.3	0			38.2	0							44.5	0							47.1	0
	40.3	0											40.4	0			38.3	0							44.6	0							47.2	0
	40.4	0											40.5	0			38.4	0							44.7	0							47.3	0
	40.5	0											40.6	0			38.5	0							44.8	0							47.4	0
	40.6	0											40.7	0			38.6	0							44.9	0							47.5	0
	40.7	0															38.7	0							45	0							47.6	0
	40.8	0															38.8	0							45.1	0							47.7	0
	40.9	0															38.9	0							45.2	0							47.8	0
	41	0															39	0							45.3	0							47.9	0
	41.1	0															39.1	0							45.4	0							48	0
	41.2	0															39.2	0							45.5	0
	41.3	0															39.3	0							45.6	0
	41.4	0															39.4	0							45.7	0
	41.5	0															39.5	0							45.8	0
	41.6	0															39.6	0							45.9	0
	41.7	0															39.7	0							46	0
	41.8	0															39.8	0							46.1	0
	41.9	0															39.9	0							46.2	0
	42	0															40	0							46.3	0
	42.1	0															40.1	0							46.4	0
	42.2	0															40.2	0							46.5	0
	42.3	0															40.3	0							46.6	0
	42.4	0															40.4	1							46.7	0
	42.5	0															40.5	1							46.8	0
	42.6	0															40.6	0							46.9	0
	42.7	0															40.7	0							47	0
	42.8	0															40.8	0							47.1	0
	42.9	0															40.9	0							47.2	0
	43	0															41	0							47.3	0
	43.1	0															41.1	0							47.4	0
	43.2	0															41.2	0							47.5	0
	43.3	0															41.3	1							47.6	0
	43.4	0															41.4	1							47.7	0
	43.5	0															41.5	1							47.8	0
	43.6	0															41.6	1							47.9	0
	43.7	0															41.7	0							48	0
	43.8	0															41.8	0							48.1	0
	43.9	0															41.9	0							48.2	0
	44	0															42	0							48.3	0
	44.1	0															42.1	0							48.4	0
	44.2	0															42.2	0							48.5	0
	44.3	0															42.3	0							48.6	0
	44.4	0															42.4	0							48.7	0
	44.5	0															42.5	0							48.8	0
	44.6	0															42.6	0							48.9	0
	44.7	0															42.7	0							49	0
	44.8	0															42.8	0							49.1	0
	44.9	0															42.9	0							49.2	0
	45	0															43	0							49.3	0
	45.1	0															43.1	0							49.4	0
	45.2	0															43.2	0							49.5	0
	45.3	0															43.3	0							49.6	0
	45.4	0															43.4	0							49.7	0
	45.5	0															43.5	0							49.8	0
	45.6	0															43.6	0							49.9	0
	45.7	0															43.7	0							50	0
	45.8	0															43.8	0
	45.9	0															43.9	0
	46	0															44	0
	46.1	0															44.1	0
	46.2	0															44.2	0
	46.3	0															44.3	0
	46.4	0															44.4	0
	46.5	0															44.5	0
	46.6	0															44.6	0
	46.7	0															44.7	0
	46.8	0															44.8	0
	46.9	0															44.9	0
	47	0															45	0
	47.1	0															45.1	0
	47.2	0															45.2	0
	47.3	0															45.3	0
	47.4	0															45.4	0
	47.5	0															45.5	0
	47.6	0															45.6	0
	47.7	0															45.7	0
	47.8	0															45.8	0
	47.9	0															45.9	0
	48	0															46	0
	48.1	0															46.1	0
	48.2	0															46.2	0
	48.3	0															46.3	0
	48.4	0															46.4	0
	48.5	0															46.5	0
	48.6	0															46.6	0
	48.7	0															46.7	0
	48.8	0															46.8	0
	48.9	0															46.9	0
	49	0															47	0
	49.1	0															47.1	0
	49.2	0															47.2	0
	49.3	0															47.3	0
	49.4	0															47.4	0
	49.5	0															47.5	0
	49.6	0															47.6	0
	49.7	0															47.7	0
	49.8	0															47.8	0
	49.9	0															47.9	0
	50	0															48	0
	50.1	0															48.1	0
	50.2	0															48.2	0
	50.3	0															48.3	0
	50.4	0															48.4	0
	50.5	0															48.5	0
	50.6	0															48.6	0
	50.7	0															48.7	0
	50.8	0															48.8	0
	50.9	0															48.9	0
	51	0															49	0
	51.1	0															49.1	0
	51.2	0															49.2	0
	51.3	0															49.3	0
	51.4	0															49.4	0
	51.5	0															49.5	0
	51.6	0															49.6	0
	51.7	0															49.7	0
	51.8	0															49.8	0
	51.9	0															49.9	0
	52	0															50	0
	52.1	0															50.1	0
	52.2	0															50.2	0
	52.3	0															50.3	0
	52.4	0															50.4	0
	52.5	0															50.5	0
	52.6	0															50.6	0
	52.7	0															50.7	0
	52.8	0															50.8	0
	52.9	0															50.9	0
	53	0															51	0
	53.1	0															51.1	0
	53.2	0															51.2	0
	53.3	0															51.3	0
	53.4	0															51.4	0
	53.5	0															51.5	0
	53.6	0															51.6	0
	53.7	0															51.7	0
	53.8	0															51.8	0
	53.9	0															51.9	0
	54	0															52	0
	54.1	0															52.1	0
	54.2	0															52.2	0
	54.3	0															52.3	0
	54.4	0															52.4	0
	54.5	0															52.5	0
	54.6	0															52.6	0
	54.7	0															52.7	0
	54.8	0															52.8	0
	54.9	0															52.9	0
	55	0															53	0
	55.1	0															53.1	0
	55.2	0															53.2	0
	55.3	0															53.3	0
	55.4	0															53.4	0
	55.5	0															53.5	0
	55.6	0															53.6	0
	55.7	0															53.7	0
	55.8	0															53.8	0
	55.9	0															53.9	0
	56	0															54	0
	56.1	0															54.1	0
	56.2	0															54.2	0
	56.3	0															54.3	0
	56.4	0															54.4	0
	56.5	0															54.5	0
	56.6	0															54.6	0
	56.7	0															54.7	0
	56.8	0															54.8	0
	56.9	0															54.9	0
	57	0															55	0
	57.1	0															55.1	0
	57.2	0															55.2	0
	57.3	0															55.3	0
	57.4	0															55.4	0
	57.5	0															55.5	0
	57.6	0															55.6	0
	57.7	0															55.7	0
	57.8	0															55.8	0
	57.9	0															55.9	0
	58	0															56	0
	58.1	0															56.1	0
	58.2	0															56.2	0
	58.3	0															56.3	0
	58.4	0															56.4	0
	58.5	0															56.5	0
	58.6	0															56.6	0
	58.7	0															56.7	0
	58.8	0															56.8	0
	58.9	0															56.9	0
	59	0															57	0
	59.1	0															57.1	0
	59.2	0															57.2	0
	59.3	0															57.3	0
	59.4	0															57.4	0
	59.5	0															57.5	0
	59.6	0															57.6	0
	59.7	0															57.7	0
	59.8	0															57.8	0
	59.9	0															57.9	0
	60	0															58	0
																	58.1	0
																	58.2	0
																	58.3	0
																	58.4	0
																	58.5	0
																	58.6	0
																	58.7	0
																	58.8	0
																	58.9	0
																	59	0
																	59.1	0
																	59.2	0
																	59.3	0
																	59.4	0
																	59.5	0
																	59.6	0
																	59.7	0
																	59.8	0
																	59.9	0
																	60	0
																	60.1	0
																	60.2	0
																	60.3	0
																	60.4	0
																	60.5	0
																	60.6	0
																	60.7	0
																	60.8	0
																	60.9	0
																	61	0
																	61.1	0
																	61.2	0
																	61.3	0
																	61.4	0
																	61.5	0
																	61.6	0
																	61.7	0
																	61.8	0
																	61.9	0
																	62	0
																	62.1	0
																	62.2	0
																	62.3	0
																	62.4	0
																	62.5	0

[truncated: 1 more sheets: Stim wt N = 4]
